# Supplementary material for: Diverse immune response of DNA damage repair-deficient tumors
Source: Cell Rep Med. 2021 May 18;2(5):100276. doi: 10.1016/j.xcrm.2021.100276 (PMC8149377; doi:10.1016/j.xcrm.2021.100276)
Supplement: Table S3. The association of genomic alterations of DDR genes with tumor TMB and neoantigen load, related to Figure 2 [file mmc2.xlsx]

## Sheet: Table S3
Supplementary Table3: the association of genomic alterations of DDR genes with tumor TMB and neoantigen load.
	GenomicFeature	Cancer Types	Mutated Gene	Germline Coefficient	Somatic Coefficient	Germline P value	Somatic P value	Germline FDR	Somatic FDR	Cate
1	TMB	BRCA	BRCA1	1.22184	1.06271	5.98945e-06	0.000124619	0.00010781	0.000685404	BRCA1
2	TMB	UCEC	MSH6	3.45901	3.60342	0.000239528	6.0537e-14	0.00215575	1.99772e-12	Mismatch repair
3	TMB	OV	BRCA2	0.625393	0.628569	0.00056759	0.0614271	0.00340554	0.13078	BRCA2
4	TMB	STAD	PALB2	1.57766	0	0.00711357	NA	0.0320111	NA	Other DDR
5	TMB	OV	BRCA1	0.375637	0.155053	0.0169251	0.476622	0.0609305	0.582538	BRCA1
6	TMB	BRCA	BRCA2	0.593134	0.748632	0.0284662	0.0295872	0.0853987	0.0723243	BRCA2
7	TMB	PAAD	BRCA2	1.2341	0	0.0372651	NA	0.0958246	NA	BRCA2
8	TMB	BLCA	CHEK2	-1.03417	0	0.0766869	NA	0.172545	NA	Other DDR
76	SNV_Neoantigens	BRCA	ATR	0.487772	3.00313	4.5545e-13	0	1.70794e-12	0	Other DDR
9	TMB	STAD	ATM	-0.972169	-0.127759	0.139248	0.74893	0.278497	0.784593	Other DDR
135	Indel_Neoantigens	BRCA	ATR	0.767345	2.07137	3.86753e-34	0	9.02423e-34	0	Other DDR
10	TMB	BRCA	BRIP1	-0.661137	0	0.246251	NA	0.443252	NA	Other DDR
11	TMB	BRCA	ATR	0.475203	2.94414	0.351365	2.11869e-07	0.54209	1.74792e-06	Other DDR
12	TMB	BLCA	ATM	-0.522223	0.419	0.377396	0.0901605	0.54209	0.170017	Other DDR
13	TMB	STAD	BRCA2	0.543006	1.87803	0.411349	0.000417475	0.54209	0.00202297	BRCA2
136	Indel_Neoantigens	LUAD	ATM	-0.565259	0.222167	9.25595e-21	4.5393e-25	1.61979e-20	8.40611e-25	Other DDR
88	SNV_Neoantigens	UCEC	ATR	0	2.41136	NA	0	NA	0	Other DDR
14	TMB	PRAD	ATM	-0.303272	0.1473	0.421625	0.569274	0.54209	0.683129	Other DDR
90	SNV_Neoantigens	UCEC	ATM	0	2.17359	NA	0	NA	0	Other DDR
15	TMB	BRCA	FANCM	-0.223764	0	0.694119	NA	0.832943	NA	Other DDR
91	SNV_Neoantigens	UCEC	POLQ	0	2.72784	NA	0	NA	0	Other DDR
16	TMB	LUAD	ATM	-0.182097	0.238261	0.767337	0.457473	0.844229	0.569684	Other DDR
93	SNV_Neoantigens	UCEC	POLE	0	2.78189	NA	0	NA	0	Other DDR
140	Indel_Neoantigens	UCEC	ATR	0	1.52958	NA	0	NA	0	Other DDR
17	TMB	BRCA	ATM	-0.0977532	0.857921	0.797328	0.00493432	0.844229	0.0180925	Other DDR
18	TMB	THCA	BRCA2	-0.0717351	0	0.884276	NA	0.884276	NA	BRCA2
19	TMB	UCEC	ATM	0	2.52949	NA	1.02674e-16	NA	6.77649e-15	Other DDR
20	TMB	UCEC	MSH3	0	3.38838	NA	4.61228e-13	NA	1.0147e-11	Mismatch repair
21	TMB	UCEC	ATR	0	3.37486	NA	8.73319e-11	NA	1.44098e-09	Other DDR
22	TMB	UCEC	MSH2	0	3.51385	NA	1.88274e-08	NA	2.48522e-07	Mismatch repair
23	TMB	UCEC	POLE	0	4.24238	NA	3.12543e-08	NA	3.43798e-07	Other DDR
24	TMB	UCEC	POLQ	0	4.12917	NA	1.10225e-07	NA	1.03927e-06	Other DDR
25	TMB	STAD	MLH1	0	3.07812	NA	2.08682e-06	NA	1.53033e-05	Mismatch repair
26	TMB	UCEC	BRCA2	0	2.07368	NA	2.37532e-05	NA	0.000156771	BRCA2
27	TMB	UCEC	MLH1	0	2.59138	NA	0.000107234	NA	0.000643403	Mismatch repair
28	TMB	BLCA	ERCC2	0	1.11347	NA	0.000429115	NA	0.00202297	Other DDR
29	TMB	UCEC	PMS2	0	2.60975	NA	0.000722373	NA	0.00317844	Mismatch repair
30	TMB	KIRP	MSH2	0	1.43361	NA	0.00215648	NA	0.00889547	Mismatch repair
145	Indel_Neoantigens	UCEC	ATM	0	0.904099	NA	0	NA	0	Other DDR
31	TMB	UCEC	CHEK2	0	1.63059	NA	0.00447918	NA	0.0173897	Other DDR
32	TMB	UCEC	BRCA1	0	2.15528	NA	0.00524371	NA	0.018215	BRCA1
33	TMB	PRAD	BRCA2	0	1.17571	NA	0.00792854	NA	0.025174	BRCA2
34	TMB	SKCM	ATM	0	1.09794	NA	0.00807024	NA	0.025174	Other DDR
35	TMB	SKCM	ATR	0	1.19803	NA	0.00865033	NA	0.025174	Other DDR
36	TMB	COADREAD	MLH1	0	1.12507	NA	0.00877275	NA	0.025174	Mismatch repair
37	TMB	SKCM	MLH1	0	2.01714	NA	0.00987768	NA	0.0271636	Mismatch repair
38	TMB	BLCA	POLQ	0	1.01468	NA	0.0225224	NA	0.0594593	Other DDR
39	TMB	STAD	POLQ	0	1.45106	NA	0.0264612	NA	0.0671706	Other DDR
40	TMB	GBM	ATM	0	0.982659	NA	0.0397291	NA	0.0936472	Other DDR
41	TMB	BLCA	MSH6	0	1.15175	NA	0.0486184	NA	0.110649	Mismatch repair
42	TMB	COADREAD	BRCA2	0	0.751836	NA	0.0544487	NA	0.119787	BRCA2
43	TMB	BLCA	MLH1	0	0.852556	NA	0.0750549	NA	0.154801	Mismatch repair
44	TMB	LUSC	MLH1	0	0.946279	NA	0.0783613	NA	0.156723	Mismatch repair
150	Indel_Neoantigens	UCEC	POLE	0	1.22589	NA	0	NA	0	Other DDR
45	TMB	PAAD	ATM	0	0.935241	NA	0.0845435	NA	0.164114	Other DDR
46	TMB	HNSC	BRCA2	0	0.753631	NA	0.101488	NA	0.186061	BRCA2
47	TMB	BLCA	BRCA2	0	0.716058	NA	0.107377	NA	0.188815	BRCA2
48	TMB	HNSC	ATR	0	0.902146	NA	0.108711	NA	0.188815	Other DDR
49	TMB	LIHC	ATM	0	0.484256	NA	0.120181	NA	0.199685	Other DDR
50	TMB	SKCM	POLQ	0	0.996163	NA	0.121022	NA	0.199685	Other DDR
51	TMB	LUSC	BRCA1	0	0.671632	NA	0.124294	NA	0.200083	BRCA1
52	TMB	BLCA	BRCA1	0	0.732234	NA	0.127891	NA	0.200972	BRCA1
53	TMB	SKCM	MSH2	0	1.1826	NA	0.132072	NA	0.202715	Mismatch repair
54	TMB	LUAD	ATR	0	0.968241	NA	0.151412	NA	0.227117	Other DDR
55	TMB	SKCM	BRCA2	0	1.12869	NA	0.197633	NA	0.283823	BRCA2
56	TMB	HNSC	POLQ	0	0.72487	NA	0.197816	NA	0.283823	Other DDR
57	TMB	KIRC	ATM	0	0.252189	NA	0.246385	NA	0.345987	Other DDR
58	TMB	LUSC	ATM	0	0.450418	NA	0.269806	NA	0.370984	Other DDR
59	TMB	CESC	BRCA2	0	0.480102	NA	0.299673	NA	0.403641	BRCA2
60	TMB	KIRC	ATR	0	0.294092	NA	0.364182	NA	0.48072	Other DDR
61	TMB	COADREAD	ATR	0	-0.45179	NA	0.411939	NA	0.524	Other DDR
62	TMB	COADREAD	ATM	0	0.167513	NA	0.412848	NA	0.524	Other DDR
73	SNV_Neoantigens	UCEC	MSH6	1.41902	2.35936	0	0	0	0	Mismatch repair
97	SNV_Neoantigens	LUAD	ATR	0	0.71209	NA	1.60885e-122	NA	6.80669e-122	Other DDR
75	SNV_Neoantigens	PAAD	BRCA2	0.699391	0	5.74455e-19	NA	2.87227e-18	NA	BRCA2
160	Indel_Neoantigens	UCEC	POLQ	0	-1.15507	NA	1.80637e-111	NA	4.10538e-111	Other DDR
161	Indel_Neoantigens	LUAD	ATR	0	0.781019	NA	2.85493e-111	NA	6.20637e-111	Other DDR
78	SNV_Neoantigens	BLCA	CHEK2	-0.418174	0	2.92489e-11	NA	7.31222e-11	NA	Other DDR
79	SNV_Neoantigens	OV	BRCA2	0.249585	0.451239	6.81169e-10	6.65972e-15	1.45965e-09	1.22095e-14	BRCA2
74	SNV_Neoantigens	BRCA	BRCA1	0.446498	0.707905	4.34977e-34	1.14342e-106	3.26233e-33	3.69929e-106	BRCA1
81	SNV_Neoantigens	BRCA	BRIP1	-0.722704	0	8.08459e-09	NA	1.34743e-08	NA	Other DDR
82	SNV_Neoantigens	OV	BRCA1	0.153849	-0.12037	7.52719e-06	0.0363907	1.12908e-05	0.0425849	BRCA1
102	SNV_Neoantigens	STAD	ATM	0	0.839133	NA	1.31658e-72	NA	3.81116e-72	Other DDR
77	SNV_Neoantigens	LUAD	ATM	-0.304091	0.0873438	2.67102e-11	8.97515e-06	7.31222e-11	1.17532e-05	Other DDR
85	SNV_Neoantigens	BRCA	FANCM	-0.307591	0	0.00489119	NA	0.00564369	NA	Other DDR
83	SNV_Neoantigens	BRCA	ATM	-0.312383	1.90192	1.03715e-05	0	1.4143e-05	0	Other DDR
87	SNV_Neoantigens	THCA	BRCA2	-0.159623	0	0.488944	NA	0.488944	NA	BRCA2
84	SNV_Neoantigens	BLCA	ATM	-0.250626	0.134764	2.52617e-05	1.86719e-10	3.15771e-05	3.02045e-10	Other DDR
89	SNV_Neoantigens	UCEC	BRCA2	0	2.1318	NA	0	NA	0	BRCA2
63	TMB	LUSC	ATR	0	0.235043	NA	0.623367	NA	0.729147	Other DDR
64	TMB	COADREAD	POLQ	0	0.268632	NA	0.629718	NA	0.729147	Other DDR
92	SNV_Neoantigens	UCEC	CHEK2	0	1.55644	NA	0	NA	0	Other DDR
139	Indel_Neoantigens	BRCA	ATM	0.189165	0.26915	0.000913132	1.07098e-08	0.000913132	1.48747e-08	Other DDR
94	SNV_Neoantigens	UCEC	MSH2	0	2.5757	NA	0	NA	0	Mismatch repair
95	SNV_Neoantigens	UCEC	MSH3	0	2.22188	NA	0	NA	0	Mismatch repair
96	SNV_Neoantigens	LUSC	MLH1	0	0.805669	NA	1.47533e-127	NA	6.76192e-127	Mismatch repair
65	TMB	LUAD	BRCA2	0	0.363739	NA	0.674806	NA	0.767883	BRCA2
98	SNV_Neoantigens	UCEC	BRCA1	0	0.617876	NA	9.68034e-116	NA	3.80299e-115	BRCA1
99	SNV_Neoantigens	BLCA	ERCC2	0	0.524999	NA	2.40393e-113	NA	8.81443e-113	Other DDR
100	SNV_Neoantigens	COADREAD	MLH1	0	0.82017	NA	4.08984e-113	NA	1.40588e-112	Mismatch repair
101	SNV_Neoantigens	UCEC	PMS2	0	0.556836	NA	2.54084e-93	NA	7.76369e-93	Mismatch repair
66	TMB	LUSC	BRCA2	0	0.160603	NA	0.691626	NA	0.773683	BRCA2
103	SNV_Neoantigens	BLCA	MSH6	0	0.666705	NA	1.48852e-72	NA	4.09343e-72	Mismatch repair
104	SNV_Neoantigens	COADREAD	BRCA2	0	0.638596	NA	2.51318e-65	NA	6.58214e-65	BRCA2
105	SNV_Neoantigens	HNSC	BRCA2	0	0.606545	NA	7.3237e-56	NA	1.83092e-55	BRCA2
106	SNV_Neoantigens	BLCA	POLQ	0	0.405803	NA	6.53025e-35	NA	1.56158e-34	Other DDR
107	SNV_Neoantigens	BLCA	MLH1	0	0.399749	NA	1.86343e-30	NA	4.27036e-30	Mismatch repair
108	SNV_Neoantigens	LUSC	BRCA1	0	0.36449	NA	6.23807e-30	NA	1.37237e-29	BRCA1
109	SNV_Neoantigens	UCEC	MLH1	0	0.248074	NA	4.73375e-29	NA	1.00137e-28	Mismatch repair
110	SNV_Neoantigens	LUSC	ATM	0	0.327826	NA	7.93389e-27	NA	1.61616e-26	Other DDR
111	SNV_Neoantigens	HNSC	ATR	0	0.417869	NA	3.63008e-16	NA	7.13051e-16	Other DDR
112	SNV_Neoantigens	COADREAD	ATM	0	0.186705	NA	4.72515e-16	NA	8.96149e-16	Other DDR
113	SNV_Neoantigens	BLCA	BRCA1	0	0.279438	NA	4.20069e-14	NA	7.45283e-14	BRCA1
114	SNV_Neoantigens	BLCA	BRCA2	0	0.260713	NA	2.45822e-13	NA	4.22507e-13	BRCA2
115	SNV_Neoantigens	KIRP	MSH2	0	0.554808	NA	5.35359e-12	NA	8.92264e-12	Mismatch repair
116	SNV_Neoantigens	LUSC	BRCA2	0	0.180411	NA	2.53341e-08	NA	3.98107e-08	BRCA2
117	SNV_Neoantigens	LUSC	POLQ	0	-0.236513	NA	3.18591e-08	NA	4.86737e-08	Other DDR
118	SNV_Neoantigens	PRAD	BRCA2	0	0.502042	NA	4.68123e-08	NA	6.95859e-08	BRCA2
119	SNV_Neoantigens	BLCA	MSH2	0	-0.381488	NA	1.08714e-07	NA	1.53315e-07	Mismatch repair
120	SNV_Neoantigens	COADREAD	ATR	0	-0.352337	NA	4.77057e-06	NA	6.55953e-06	Other DDR
121	SNV_Neoantigens	LUSC	ATR	0	0.189013	NA	8.9144e-06	NA	1.17532e-05	Other DDR
122	SNV_Neoantigens	LIHC	BRCA2	0	0.217848	NA	0.00113805	NA	0.00145565	BRCA2
123	SNV_Neoantigens	PAAD	ATM	0	0.337757	NA	0.00120311	NA	0.00150388	Other DDR
124	SNV_Neoantigens	KIRC	ATM	0	0.170042	NA	0.00733833	NA	0.00896907	Other DDR
125	SNV_Neoantigens	LIHC	ATM	0	-0.140674	NA	0.0193807	NA	0.0231725	Other DDR
126	SNV_Neoantigens	LUAD	BRCA2	0	0.110386	NA	0.0389621	NA	0.0446441	BRCA2
127	SNV_Neoantigens	KIRC	ATR	0	0.160032	NA	0.102667	NA	0.115238	Other DDR
128	SNV_Neoantigens	LIHC	MSH6	0	0.0978427	NA	0.149834	NA	0.163413	Mismatch repair
129	SNV_Neoantigens	CESC	BRCA2	0	0.0831718	NA	0.151528	NA	0.163413	BRCA2
130	SNV_Neoantigens	COADREAD	POLQ	0	0.102321	NA	0.16582	NA	0.175386	Other DDR
131	SNV_Neoantigens	LIHC	ATR	0	-0.0625906	NA	0.376428	NA	0.383399	Other DDR
132	SNV_Neoantigens	LUSC	POLE	0	0.0344759	NA	0.404199	NA	0.404199	Other DDR
138	Indel_Neoantigens	BRCA	BRCA1	0.223737	0.555691	5.65667e-08	4.64116e-62	6.59945e-08	9.66909e-62	BRCA1
67	TMB	BLCA	MSH2	0	-0.23862	NA	0.724497	NA	0.78067	Mismatch repair
141	Indel_Neoantigens	UCEC	BRCA2	0	0.759899	NA	0	NA	0	BRCA2
142	Indel_Neoantigens	COADREAD	BRCA2	0	1.30939	NA	0	NA	0	BRCA2
143	Indel_Neoantigens	UCEC	BRCA1	0	1.21585	NA	0	NA	0	BRCA1
144	Indel_Neoantigens	BLCA	BRCA1	0	1.36494	NA	0	NA	0	BRCA1
86	SNV_Neoantigens	PRAD	ATM	-0.32145	0.0782914	0.0106571	0.251981	0.0114183	0.26149	Other DDR
146	Indel_Neoantigens	UCEC	MSH6	0	0.840267	NA	0	NA	0	Mismatch repair
147	Indel_Neoantigens	LUSC	MLH1	0	1.55024	NA	0	NA	0	Mismatch repair
148	Indel_Neoantigens	UCEC	MLH1	0	1.47033	NA	0	NA	0	Mismatch repair
149	Indel_Neoantigens	UCEC	CHEK2	0	0.782696	NA	0	NA	0	Other DDR
68	TMB	LIHC	ATR	0	0.144768	NA	0.725732	NA	0.78067	Other DDR
151	Indel_Neoantigens	UCEC	MSH2	0	1.24338	NA	0	NA	0	Mismatch repair
152	Indel_Neoantigens	UCEC	PMS2	0	1.49844	NA	0	NA	0	Mismatch repair
153	Indel_Neoantigens	UCEC	MSH3	0	1.37455	NA	0	NA	0	Mismatch repair
154	Indel_Neoantigens	LUSC	BRCA1	0	0.997076	NA	7.34099e-291	NA	2.29406e-290	BRCA1
155	Indel_Neoantigens	BLCA	MSH6	0	1.18972	NA	1.33099e-207	NA	3.91466e-207	Mismatch repair
156	Indel_Neoantigens	BLCA	ERCC2	0	0.799224	NA	4.55869e-179	NA	1.2663e-178	Other DDR
157	Indel_Neoantigens	COADREAD	ATM	0	0.505217	NA	1.2246e-141	NA	3.22262e-141	Other DDR
158	Indel_Neoantigens	COADREAD	MLH1	0	0.919748	NA	4.4091e-121	NA	1.10228e-120	Mismatch repair
159	Indel_Neoantigens	KIRP	MSH2	0	0.890947	NA	1.01351e-111	NA	2.41312e-111	Mismatch repair
69	TMB	LIHC	MSH6	0	0.140316	NA	0.733357	NA	0.78067	Mismatch repair
70	TMB	LUSC	POLQ	0	-0.126803	NA	0.771649	NA	0.795763	Other DDR
133	Indel_Neoantigens	BRCA	BRCA2	0.955663	0.61317	2.63577e-236	3.33348e-53	1.84504e-235	6.66697e-53	BRCA2
80	SNV_Neoantigens	BRCA	BRCA2	0.23764	0.258032	3.16057e-09	9.91369e-08	5.92607e-09	1.43488e-07	BRCA2
162	Indel_Neoantigens	KIRC	ATM	0	0.519048	NA	1.4338e-51	NA	2.7573e-51	Other DDR
71	TMB	LIHC	BRCA2	0	0.087336	NA	0.832762	NA	0.845574	BRCA2
163	Indel_Neoantigens	PRAD	BRCA2	0	0.673984	NA	6.04224e-23	NA	1.07897e-22	BRCA2
164	Indel_Neoantigens	LUSC	ATM	0	-0.47073	NA	2.29244e-20	NA	3.95248e-20	Other DDR
165	Indel_Neoantigens	LIHC	MSH6	0	0.506199	NA	4.16257e-20	NA	6.93761e-20	Mismatch repair
166	Indel_Neoantigens	LUSC	BRCA2	0	-0.435523	NA	1.06154e-18	NA	1.71216e-18	BRCA2
167	Indel_Neoantigens	LIHC	ATM	0	-0.643216	NA	8.0809e-18	NA	1.26264e-17	Other DDR
168	Indel_Neoantigens	LUSC	POLE	0	-0.483097	NA	7.47014e-16	NA	1.13184e-15	Other DDR
169	Indel_Neoantigens	BLCA	BRCA2	0	-0.482909	NA	2.83769e-14	NA	4.17307e-14	BRCA2
170	Indel_Neoantigens	CESC	BRCA2	0	-1.02915	NA	3.95692e-14	NA	5.65275e-14	BRCA2
72	TMB	LUSC	POLE	0	0.0608588	NA	0.898693	NA	0.898693	Other DDR
171	Indel_Neoantigens	LUSC	POLQ	0	-0.262608	NA	7.76875e-08	NA	1.04983e-07	Other DDR
172	Indel_Neoantigens	BLCA	ATM	0	0.146372	NA	9.94827e-08	NA	1.30898e-07	Other DDR
173	Indel_Neoantigens	PRAD	ATM	0	0.299753	NA	5.93952e-07	NA	7.61477e-07	Other DDR
174	Indel_Neoantigens	HNSC	ATR	0	-0.462639	NA	1.07512e-06	NA	1.3439e-06	Other DDR
175	Indel_Neoantigens	COADREAD	ATR	0	-0.271555	NA	9.41325e-06	NA	1.14796e-05	Other DDR
176	Indel_Neoantigens	BLCA	MLH1	0	-0.214548	NA	0.000379433	NA	0.000451706	Mismatch repair
177	Indel_Neoantigens	KIRC	ATR	0	-0.242317	NA	0.000965294	NA	0.00112244	Other DDR
178	Indel_Neoantigens	BLCA	POLQ	0	0.142294	NA	0.00239101	NA	0.00271705	Other DDR
179	Indel_Neoantigens	LIHC	ATR	0	0.175994	NA	0.00452736	NA	0.0050304	Other DDR
180	Indel_Neoantigens	HNSC	BRCA2	0	-0.151197	NA	0.0216803	NA	0.0235655	BRCA2
181	Indel_Neoantigens	LUAD	BRCA2	0	0.133685	NA	0.0273927	NA	0.0291412	BRCA2
182	Indel_Neoantigens	LUSC	ATR	0	-0.0818036	NA	0.135028	NA	0.139964	Other DDR
183	Indel_Neoantigens	LIHC	BRCA2	0	0.0965776	NA	0.137164	NA	0.139964	BRCA2
184	Indel_Neoantigens	COADREAD	POLQ	0	0.0584926	NA	0.476632	NA	0.476632	Other DDR
134	Indel_Neoantigens	PAAD	BRCA2	1.59429	0	7.47299e-132	NA	2.61555e-131	NA	BRCA2
137	Indel_Neoantigens	BRCA	FANCM	-0.752466	0	7.84253e-09	NA	1.09795e-08	NA	Other DDR
