# Supplementary material for: Diverse immune response of DNA damage repair-deficient tumors
Source: Cell Rep Med. 2021 May 18;2(5):100276. doi: 10.1016/j.xcrm.2021.100276 (PMC8149377; doi:10.1016/j.xcrm.2021.100276)
Supplement: Table S4. -The association of genomic alterations of 13 prioritized DDR genes with immunogenic signatures in non-hypermutated cases (pathway level), related to Figure 4 [file mmc3.xlsx]

## Sheet: Table S4
Supplementary Table4: the association of genomic alterations of 13-prioritized DDR genes with immunogenic signatures in non-hypermutated cases (Pathway level)
	Cancer	Gene	Ratio	Pheno	MUT	WT	Coefficient	P	FDR	Sig
1	UCEC	sMMR	10.0418	CYTScore	7.39509	6.4343	1.03812	4.93451e-06	0.000889699	Significant (FDR<0.05)
2	UCEC	sMMR	10.0418	PD1	6.21562	5.07951	1.21474	7.60427e-06	0.000889699	Significant (FDR<0.05)
3	UCEC	sMMR	10.0418	PD-L1	3.77906	3.12114	0.775792	4.15468e-05	0.00324065	Significant (FDR<0.05)
4	UCEC	sSensor	12.5523	PD1	6.03228	5.07723	0.944318	0.000207849	0.011053	Significant (FDR<0.05)
5	UCEC	sMMR	10.0418	TILs	0.327647	-0.186968	0.525018	0.000236175	0.011053	Significant (FDR<0.05)
6	UCEC	sSensor	12.5523	CYTScore	7.15484	6.44452	0.71669	0.00079753	0.0311037	Significant (FDR<0.05)
7	UCEC	sPolymerase	2.09205	PD-L1	4.19348	3.16633	1.23271	0.00145246	0.0485538	Significant (FDR<0.05)
8	CESC	sMMR	2.18182	PD1	7.19114	5.40915	2.04982	0.00195798	0.0562806	None
9	UCEC	sSensor	12.5523	TILs	0.219669	-0.185478	0.410526	0.00216464	0.0562806	None
10	COADREAD	sMMR	2.80778	PD-L1	5.11237	4.03091	1.03055	0.00418094	0.0978339	None
11	ACC	sMMR	4.44444	PD-L1	4.13402	2.76424	1.74648	0.00658556	0.140093	None
12	BRCA	sSensor	1.8	PD1	5.20657	4.27753	1.01664	0.0116971	0.21513	None
13	BRCA	sSensor	1.8	TILs	0.716256	0.11228	0.654075	0.0133758	0.21513	None
14	UCEC	sSensor	12.5523	PD-L1	3.58886	3.1318	0.437768	0.0135774	0.21513	None
15	BRCA	sSensor	1.8	CYTScore	6.95318	6.13099	0.926931	0.0137904	0.21513	None
16	LUAD	sPolymerase	1.02459	PD-L1	7.66162	6.04901	1.64325	0.0177802	0.260036	None
17	COADREAD	sSensor	7.12743	CYTScore	5.82019	6.27444	-0.625469	0.020009	0.26075	None
18	PAAD	sSensor	4.54545	PD1	3.65787	5.00453	-1.35219	0.02023	0.26075	None
19	CESC	sHR	2.54545	CYTScore	6.17689	7.5752	-1.50987	0.0221301	0.26075	None
20	UCEC	sPolymerase	2.09205	PD1	6.57729	5.16546	1.27043	0.023257	0.26075	None
21	OV	sHR	6.21762	TILs	0.169182	-0.513764	0.683768	0.0234007	0.26075	None
22	OV	sHR	6.21762	PD1	4.99867	4.01288	0.984903	0.0263218	0.272315	None
23	BRCA	sHR	2.8	PD1	5.01226	4.27349	0.739382	0.026766	0.272315	None
24	UCEC	sHR	4.60251	PD1	6.11565	5.14986	0.920093	0.0279475	0.272488	None
25	THCA	sSensor	1.42276	PD-L1	6.58063	5.41181	1.19386	0.0293271	0.274502	None
26	LGG	sSensor	0.784314	TILs	-2.7048	-2.10882	-0.711172	0.0427959	0.37807	None
27	UCEC	sHR	4.60251	CYTScore	7.22427	6.49816	0.706026	0.0436235	0.37807	None
28	COADREAD	sMMR	2.80778	CYTScore	6.98891	6.2272	0.726214	0.0492708	0.408139	None
29	ACC	sSensor	4.44444	PD1	0.928313	2.7229	-2.17491	0.0510484	0.408139	None
30	ACC	sSensor	4.44444	TILs	-2.58057	-1.50548	-1.25675	0.0524047	0.408139	None
31	CESC	sMMR	2.18182	CYTScore	8.71329	7.51105	1.28525	0.0540697	0.408139	None
32	UCEC	sPolymerase	2.09205	TILs	0.37921	-0.145983	0.532441	0.0706553	0.501458	None
33	LUSC	sSensor	3.19829	PD-L1	5.46309	6.43743	-0.888263	0.0707185	0.501458	None
34	BRCA	sSensor	1.8	PD-L1	4.90291	4.42999	0.530239	0.0833704	0.559996	None
35	LGG	sSensor	0.784314	PD-L1	2.46759	3.56638	-1.14475	0.0877688	0.559996	None
36	PRAD	sHR	1.0101	TILs	0.2613	-0.409437	0.63983	0.0886404	0.559996	None
37	LGG	sSensor	0.784314	PD1	0.926237	1.96337	-1.18465	0.0888124	0.559996	None
38	ACC	sMMR	4.44444	CYTScore	5.51628	4.66971	1.62614	0.0909395	0.559996	None
39	LUSC	sMMR	2.77186	TILs	0.303567	0.656329	-0.461035	0.0962496	0.56043	None
40	LIHC	sPolymerase	0.833333	CYTScore	8.0102	6.6598	1.36601	0.0972047	0.56043	None
41	PRAD	sHR	1.0101	CYTScore	6.33894	5.51644	0.802469	0.0987439	0.56043	None
42	CESC	sMMR	2.18182	TILs	1.04966	0.280306	0.75312	0.10059	0.56043	None
43	UCEC	sHR	4.60251	TILs	0.205359	-0.151614	0.356814	0.105284	0.565336	None
44	KIRP	sSensor	1.77936	CYTScore	7.21195	6.21327	1.1653	0.106302	0.565336	None
45	KIRC	sHR	0.815217	PD1	4.00221	5.58189	-1.69721	0.114416	0.582409	None
46	KIRC	sHR	0.815217	CYTScore	7.49935	8.42489	-1.08783	0.117057	0.582409	None
47	PAAD	sSensor	4.54545	CYTScore	6.0767	6.82138	-0.691303	0.118285	0.582409	None
48	UCEC	sPolymerase	2.09205	CYTScore	7.29416	6.51609	0.729331	0.119468	0.582409	None
49	KIRP	sSensor	1.77936	PD1	5.57321	4.40673	1.21652	0.12534	0.582891	None
50	COADREAD	sPolymerase	1.51188	PD-L1	3.63011	4.06409	-0.978471	0.127126	0.582891	None
51	CESC	sHR	2.54545	TILs	-0.216857	0.308272	-0.583914	0.131693	0.582891	None
52	CESC	sMMR	2.18182	PD-L1	7.0966	5.62735	1.0892	0.134934	0.582891	None
53	KIRC	sHR	0.815217	TILs	-0.0459	0.619314	-0.723148	0.137103	0.582891	None
54	SARC	sSensor	1.7094	PD-L1	5.55329	4.06628	1.31687	0.138704	0.582891	None
55	BRCA	sHR	2.8	CYTScore	6.57132	6.13358	0.461159	0.13901	0.582891	None
56	PRAD	sHR	1.0101	PD1	4.79272	4.00119	0.773125	0.139894	0.582891	None
57	ACC	sSensor	4.44444	CYTScore	3.35959	4.76858	-1.75791	0.143304	0.582891	None
58	STAD	sHR	1.88172	CYTScore	6.71471	7.39522	-0.824602	0.146114	0.582891	None
59	ESCA	sMMR	2.20994	CYTScore	7.52114	6.42976	1.22452	0.146968	0.582891	None
60	COADREAD	sMMR	2.80778	PD1	4.97479	4.46967	0.545951	0.153579	0.598959	None
61	COADREAD	sSensor	7.12743	PD1	4.27862	4.49581	-0.388972	0.162479	0.611881	None
62	COADREAD	sPolymerase	1.51188	TILs	-0.7219	-0.109951	-0.604855	0.163266	0.611881	None
63	LUAD	sPolymerase	1.02459	CYTScore	8.31403	7.56962	0.802006	0.165103	0.611881	None
64	OV	sHR	6.21762	CYTScore	6.80142	6.14591	0.643707	0.170794	0.611881	None
65	PRAD	sSensor	3.23232	PD-L1	3.60968	3.20598	0.375849	0.170994	0.611881	None
66	STAD	sPolymerase	1.07527	CYTScore	8.31485	7.37252	0.942663	0.172582	0.611881	None
67	COADREAD	sPolymerase	1.51188	PD1	4.12327	4.48739	-0.920198	0.177019	0.618246	None
68	BRCA	sMMR	0.8	PD1	4.30041	4.29453	0.744458	0.180281	0.620379	None
69	ACC	sMMR	4.44444	PD1	3.24718	2.62043	1.18574	0.184346	0.625173	None
70	LUSC	sMMR	2.77186	PD1	5.11933	5.34642	-0.572013	0.187554	0.626967	None
71	KIRC	sHR	0.815217	PD-L1	6.23136	5.34363	0.919377	0.19466	0.641554	None
72	BLCA	sSensor	7.12468	PD-L1	4.31857	4.70971	-0.502426	0.207429	0.674145	None
73	COADREAD	sHR	1.72786	CYTScore	6.4556	6.24247	0.610645	0.219481	0.703541	None
74	COADREAD	sMMR	2.80778	TILs	0.119982	-0.124406	0.296076	0.22267	0.70412	None
75	BRCA	sMMR	0.8	CYTScore	6.27488	6.14501	0.624078	0.228719	0.705955	None
76	PRAD	sHR	1.0101	PD-L1	3.81718	3.21232	0.566388	0.229284	0.705955	None
77	LUAD	sSensor	6.96721	TILs	1.09084	1.00339	0.191689	0.23976	0.717949	None
78	STAD	sPolymerase	1.07527	PD1	5.98371	5.07406	0.910499	0.240933	0.717949	None
79	OV	sSensor	1.81347	PD1	3.28616	4.09168	-0.882904	0.242384	0.717949	None
80	LUSC	sHR	2.98507	PD-L1	5.80537	6.42278	-0.581505	0.250599	0.733001	None
81	HNSC	sPolymerase	1.19522	PD-L1	7.24077	6.33714	0.830858	0.256986	0.742403	None
82	LIHC	gMMR	1.38889	PD1	6.61979	4.49253	2.26072	0.0204407	0.750351	None
83	THCA	gHR	0.813008	PD1	6.62122	4.721	1.84432	0.0369791	0.750351	None
84	LUSC	gHR	1.27932	TILs	1.44126	0.63812	0.910996	0.0379819	0.750351	None
85	LIHC	gMMR	1.38889	CYTScore	5.38838	6.68988	-1.24138	0.0528995	0.750351	None
86	CESC	gHR	1.81818	TILs	1.11616	0.279047	0.849965	0.0614164	0.750351	None
87	THCA	gHR	0.813008	CYTScore	7.24118	5.92411	1.28528	0.0728051	0.750351	None
88	COADREAD	gHR	1.07991	PD1	5.52064	4.47037	1.07968	0.0745298	0.750351	None
89	UCEC	gHR	1.04603	PD-L1	2.04884	3.19887	-1.14308	0.0773577	0.750351	None
90	THCA	gHR	0.813008	TILs	0.787575	-0.294437	1.04587	0.0799854	0.750351	None
91	STAD	gSensor	1.6129	TILs	1.41752	0.638636	0.871788	0.0812193	0.750351	None
92	CESC	gHR	1.81818	PD1	6.72519	5.42496	1.31157	0.0869452	0.750351	None
93	THCA	gSensor	0.609756	PD1	6.43826	4.72612	1.7229	0.0919641	0.750351	None
94	ESCA	gHR	1.65746	CYTScore	8.01118	6.42745	1.61406	0.0954273	0.750351	None
95	LUSC	gHR	1.27932	PD1	6.52474	5.32974	1.26926	0.0986343	0.750351	None
96	THCA	gSensor	0.609756	CYTScore	7.32421	5.92635	1.32968	0.108325	0.750351	None
97	ESCA	gHR	1.65746	PD1	5.73252	4.33411	1.39959	0.130661	0.750351	None
98	PRAD	gHR	1.0101	PD-L1	3.90466	3.2114	0.700477	0.135906	0.750351	None
99	BLCA	gSensor	2.29008	TILs	0.439588	-0.277271	0.648629	0.13649	0.750351	None
100	THCA	gSensor	0.609756	TILs	0.769367	-0.292078	1.02786	0.136613	0.750351	None
101	CESC	gHR	1.81818	CYTScore	8.68815	7.51615	1.13238	0.145204	0.750351	None
102	ESCA	gHR	1.65746	TILs	0.5094	-0.33591	0.805203	0.149968	0.750351	None
103	COADREAD	gHR	1.07991	TILs	0.44372	-0.124756	0.552108	0.152238	0.750351	None
104	OV	gHR	16.3212	CYTScore	6.50088	6.11914	0.435145	0.163243	0.750351	None
105	STAD	gSensor	1.6129	PD1	6.17056	5.06541	1.0836	0.164283	0.750351	None
106	OV	gHR	16.3212	PD1	4.38902	4.00677	0.409059	0.166516	0.750351	None
107	HNSC	gMMR	0.59761	TILs	-0.529733	0.251313	-0.781436	0.199165	0.750351	None
108	LIHC	gMMR	1.38889	PD-L1	2.64252	3.29185	-0.768119	0.207097	0.750351	None
109	PAAD	gHR	3.40909	TILs	-0.11272	0.64456	-0.612871	0.21073	0.750351	None
110	LUSC	gHR	1.27932	CYTScore	8.11654	7.32788	0.899931	0.213143	0.750351	None
111	STAD	gHR	3.22581	TILs	0.2466	0.668312	-0.363078	0.214675	0.750351	None
112	LUAD	gHR	0.614754	PD-L1	4.96715	6.07287	-1.09625	0.220144	0.750351	None
113	LUSC	gHR	1.27932	PD-L1	7.42587	6.39579	1.1058	0.221315	0.750351	None
114	STAD	gHR	3.22581	PD1	4.50703	5.10532	-0.543256	0.232961	0.750351	None
115	SARC	gSensor	1.28205	PD1	2.84161	4.63607	-1.66561	0.235724	0.750351	None
116	HNSC	gHR	0.796813	PD-L1	6.97013	6.34126	1.11921	0.23575	0.750351	None
117	COADREAD	gSensor	1.2959	PD-L1	4.16509	4.05664	0.675334	0.239744	0.750351	None
118	BRCA	gSensor	1.7	PD-L1	4.82734	4.43181	0.37964	0.240208	0.750351	None
119	ESCA	gHR	1.65746	PD-L1	6.31532	5.34122	0.997357	0.249181	0.750351	None
120	PRAD	gSensor	1.41414	PD-L1	3.71864	3.21229	0.480507	0.264064	0.750351	None
121	BRCA	gHR	3.8	CYTScore	6.47932	6.13264	0.302175	0.265182	0.750351	None
122	HNSC	gHR	0.796813	PD1	5.85146	5.34818	1.04734	0.2682	0.750351	None
123	UCEC	gMMR	1.04603	CYTScore	7.26631	6.525	0.776652	0.270211	0.750351	None
124	LGG	gSensor	0.588235	TILs	-1.55917	-2.11681	0.432087	0.2835	0.750351	None
125	HNSC	gMMR	0.59761	PD1	4.33638	5.35863	-1.00952	0.285975	0.750351	None
126	OV	gHR	16.3212	TILs	-0.386076	-0.490202	0.212162	0.293478	0.750351	None
127	COADREAD	gHR	1.07991	CYTScore	6.74383	6.24062	0.610007	0.298387	0.750351	None
128	BRCA	gHR	3.8	PD1	4.57342	4.28334	0.295778	0.308862	0.750351	None
129	LIHC	gMMR	1.38889	TILs	-0.81718	-0.291374	-0.48082	0.311087	0.750351	None
130	STAD	gSensor	1.6129	CYTScore	8.10697	7.37065	0.700829	0.31276	0.750351	None
131	LIHC	gHR	1.38889	PD-L1	3.76868	3.277	0.676769	0.319142	0.750351	None
132	PAAD	gSensor	2.84091	PD-L1	4.19999	4.58355	-0.504985	0.326359	0.750351	None
133	THCA	gHR	0.813008	PD-L1	4.75541	5.43447	-0.696239	0.333999	0.750351	None
134	PCPG	gHR	2.23464	PD1	3.57404	2.77374	0.761588	0.338121	0.750351	None
135	LGG	gMMR	0.588235	PD-L1	2.79816	3.56215	-0.731204	0.339203	0.750351	None
136	BRCA	gHR	3.8	TILs	0.359561	0.113833	0.181332	0.341412	0.750351	None
137	PAAD	gSensor	2.84091	CYTScore	6.39833	6.80694	-0.460264	0.341623	0.750351	None
138	COADREAD	sHR	1.72786	PD-L1	4.41918	4.0514	0.528508	0.274698	0.783894	None
139	LUSC	sMMR	2.77186	CYTScore	6.98413	7.3445	-0.433599	0.288031	0.807209	None
140	CESC	sPolymerase	1.45455	PD-L1	5.16178	5.66826	-1.16124	0.289767	0.807209	None
141	ACC	sMMR	4.44444	TILs	-1.38108	-1.55648	0.541723	0.295876	0.809729	None
142	LIHC	sPolymerase	0.833333	PD-L1	2.34401	3.29069	-0.814193	0.297593	0.809729	None
143	COADREAD	sSensor	7.12743	TILs	-0.266281	-0.108622	-0.179859	0.310401	0.813838	None
144	LUSC	sMMR	2.77186	PD-L1	5.9448	6.41755	-0.514677	0.313351	0.813838	None
145	LIHC	sPolymerase	0.833333	TILs	0.308167	-0.304282	0.612894	0.314293	0.813838	None
146	COADREAD	sHR	1.72786	PD1	4.7364	4.47765	0.515449	0.316039	0.813838	None
147	SKCM	sSensor	6.3981	PD-L1	4.71177	4.4112	0.713959	0.3204	0.813838	None
148	OV	sHR	6.21762	PD-L1	4.58005	4.23158	0.339936	0.327035	0.813838	None
149	HNSC	sSensor	1.99203	PD-L1	5.98733	6.35398	-0.537844	0.327302	0.813838	None
150	BLCA	sSensor	7.12468	CYTScore	5.87106	6.14888	-0.408039	0.335495	0.813838	None
151	BLCA	sPolymerase	2.54453	TILs	0.17904	-0.274087	0.377576	0.335562	0.813838	None
152	LUSC	sSensor	3.19829	PD1	4.77846	5.35974	-0.401576	0.337439	0.813838	None
153	ESCA	sSensor	3.31492	PD-L1	5.77663	5.34315	0.542532	0.344921	0.813838	None
154	STAD	sSensor	4.30108	PD-L1	5.51403	5.11801	0.407661	0.345252	0.813838	None
155	LUAD	sMMR	2.2541	CYTScore	7.21671	7.58593	-0.368351	0.347293	0.813838	None
156	SKCM	sSensor	6.3981	CYTScore	6.75439	6.31482	0.890596	0.347794	0.813838	None
157	LUAD	sHR	1.43443	TILs	1.25496	1.00586	0.321075	0.354939	0.81851	None
158	BLCA	sHR	3.30789	PD-L1	4.2501	4.69637	-0.518944	0.362058	0.81851	None
159	UCEC	sHR	4.60251	PD-L1	3.49984	3.17307	0.260231	0.36639	0.81851	None
160	STAD	sHR	1.88172	PD1	4.5793	5.09349	-0.571381	0.370338	0.81851	None
161	LIHC	sMMR	1.38889	TILs	-0.010525	-0.302346	0.424158	0.370613	0.81851	None
162	BRCA	sMMR	0.8	TILs	0.0763875	0.123667	0.32561	0.371671	0.81851	None
163	LUSC	sSensor	3.19829	TILs	0.27306	0.65979	-0.237681	0.374276	0.81851	None
164	THCA	sSensor	1.42276	TILs	-0.668229	-0.279908	-0.395131	0.38578	0.821537	None
165	OV	sSensor	1.81347	TILs	-0.62994	-0.46559	-0.388016	0.393197	0.821537	None
166	OV	sSensor	1.81347	PD-L1	3.8244	4.26266	-0.501061	0.394233	0.821537	None
167	CESC	sSensor	1.45455	CYTScore	7.83109	7.53378	0.853981	0.395014	0.821537	None
168	CESC	sHR	2.54545	PD1	5.02418	5.46103	-0.555611	0.395547	0.821537	None
169	BLCA	sSensor	7.12468	TILs	-0.390121	-0.251857	-0.204311	0.398555	0.821537	None
170	LGG	sSensor	0.784314	CYTScore	2.92984	3.20725	-0.629125	0.400236	0.821537	None
171	PAAD	sSensor	4.54545	TILs	0.1674	0.631429	-0.409335	0.405526	0.825157	None
172	STAD	gHR	3.22581	CYTScore	6.98465	7.39775	-0.352107	0.385547	0.830689	None
173	LGG	gSensor	0.588235	PD1	2.81515	1.9498	0.672925	0.399463	0.830689	None
174	PRAD	gSensor	1.41414	PD1	4.45802	4.00377	0.398495	0.405065	0.830689	None
175	UCEC	gHR	1.04603	PD1	5.95266	5.18967	0.779224	0.409034	0.830689	None
176	LUAD	gSensor	1.84426	PD-L1	6.47997	6.05796	0.419849	0.420202	0.830689	None
177	PAAD	gSensor	2.84091	PD1	5.54039	4.93853	0.496502	0.437977	0.830689	None
178	STAD	gHR	3.22581	PD-L1	4.77841	5.14681	-0.348841	0.439117	0.830689	None
179	COADREAD	gSensor	1.2959	TILs	-0.120133	-0.118271	0.291266	0.453627	0.830689	None
180	COADREAD	gSensor	1.2959	PD1	3.73923	4.49273	-0.45194	0.459211	0.830689	None
181	PAAD	gHR	3.40909	PD-L1	4.26515	4.5835	-0.380681	0.460305	0.830689	None
182	HNSC	gHR	0.796813	CYTScore	7.5373	7.29233	0.722595	0.462455	0.830689	None
183	SKCM	gSensor	1.18483	TILs	-0.27794	0.232459	-0.490054	0.475405	0.830689	None
184	BLCA	gSensor	2.29008	PD1	4.99126	4.3064	0.492635	0.480201	0.830689	None
185	COADREAD	gHR	1.07991	PD-L1	4.42224	4.05392	0.401718	0.481588	0.830689	None
186	BLCA	gSensor	2.29008	CYTScore	6.77316	6.11334	0.49776	0.492925	0.830689	None
187	PRAD	gMMR	0.808081	TILs	-0.76365	-0.397481	-0.282374	0.502555	0.830689	None
188	OV	gHR	16.3212	PD-L1	4.3827	4.22549	0.153353	0.505874	0.830689	None
189	PRAD	gMMR	0.808081	PD1	3.52666	4.01355	-0.389623	0.506307	0.830689	None
190	SARC	gSensor	1.28205	TILs	-1.12013	-0.442905	-0.488635	0.508855	0.830689	None
191	SARC	gSensor	1.28205	PD-L1	4.45185	4.08748	0.65692	0.514535	0.830689	None
192	LUAD	gSensor	1.84426	CYTScore	7.35961	7.58161	-0.278693	0.520025	0.830689	None
193	PRAD	gHR	1.0101	CYTScore	5.76295	5.52253	0.30099	0.535229	0.831248	None
194	LIHC	gHR	1.38889	CYTScore	6.24404	6.67626	-0.443891	0.535838	0.831248	None
195	HNSC	gHR	0.796813	TILs	0.3654	0.245529	0.357292	0.557373	0.831248	None
196	PRAD	gMMR	0.808081	CYTScore	5.08654	5.52874	-0.31885	0.557989	0.831248	None
197	LGG	gSensor	0.588235	CYTScore	4.09011	3.19964	0.494662	0.563892	0.831248	None
198	BRCA	gHR	3.8	PD-L1	4.59308	4.43244	0.126881	0.565034	0.831248	None
199	BRCA	gSensor	1.7	CYTScore	6.38482	6.14186	0.227293	0.567681	0.831248	None
200	SKCM	sMMR	3.5545	PD-L1	3.82092	4.4453	-0.723248	0.412126	0.831357	None
201	BLCA	sSensor	7.12468	PD1	4.1743	4.33395	-0.326309	0.424735	0.831479	None
202	COADREAD	sPolymerase	1.51188	CYTScore	5.80756	6.25248	-0.523059	0.42811	0.831479	None
203	SKCM	sHR	1.4218	PD1	6.05708	4.83799	1.07081	0.43093	0.831479	None
204	ACC	sSensor	4.44444	PD-L1	3.62248	2.80348	0.637848	0.431607	0.831479	None
205	LUSC	sPolymerase	2.34542	PD-L1	5.98958	6.41535	-0.427372	0.435891	0.831479	None
206	LUSC	sSensor	3.19829	CYTScore	6.88317	7.35047	-0.303915	0.439982	0.831479	None
207	STAD	sSensor	4.30108	TILs	0.874362	0.643743	0.223617	0.443011	0.831479	None
208	GBM	sSensor	1.55039	TILs	-1.12333	-1.40182	0.322634	0.455332	0.831479	None
209	LUAD	sPolymerase	1.02459	PD1	6.17985	5.7611	0.474404	0.456475	0.831479	None
210	LUAD	sMMR	2.2541	PD-L1	5.69974	6.07456	-0.349726	0.458115	0.831479	None
211	KIRC	sSensor	4.07609	PD-L1	5.59473	5.34186	0.254128	0.461557	0.831479	None
212	LIHC	sPolymerase	0.833333	PD1	5.47671	4.51461	0.915239	0.466183	0.831479	None
213	HNSC	sSensor	1.99203	CYTScore	6.89204	7.30279	-0.408989	0.474502	0.831479	None
214	LIHC	sSensor	2.77778	PD1	4.08411	4.5357	-0.473924	0.476042	0.831479	None
215	SKCM	sMMR	3.5545	TILs	0.330993	0.222533	0.260876	0.478113	0.831479	None
216	PRAD	sSensor	3.23232	PD1	4.24673	4.00179	0.216279	0.47903	0.831479	None
217	COADREAD	sSensor	7.12743	PD-L1	4.38509	4.0366	0.18542	0.479729	0.831479	None
218	SKCM	sHR	1.4218	CYTScore	7.19282	6.31028	0.818158	0.481792	0.831479	None
219	LUSC	sHR	2.98507	CYTScore	7.64184	7.32576	0.282506	0.485313	0.831479	None
220	KIRC	sSensor	4.07609	TILs	0.498015	0.61809	-0.164877	0.486464	0.831479	None
221	KIRP	sSensor	1.77936	TILs	-0.163275	-0.450984	0.352506	0.487783	0.831479	None
222	SKCM	sSensor	6.3981	PD1	5.1923	4.85805	0.759687	0.49388	0.831479	None
223	LUSC	sPolymerase	2.34542	CYTScore	7.07187	7.34148	-0.30003	0.493913	0.831479	None
224	STAD	sPolymerase	1.07527	TILs	0.937575	0.649369	0.337976	0.498328	0.832919	None
225	LUAD	gSensor	1.84426	PD1	6.0394	5.76023	0.267189	0.575659	0.833012	None
226	LIHC	gHR	1.38889	TILs	-0.569175	-0.295812	-0.288917	0.585376	0.837223	None
227	LUAD	sMMR	2.2541	TILs	0.849755	1.0142	-0.169523	0.510558	0.84731	None
228	BRCA	sHR	2.8	TILs	0.2608	0.119273	0.140716	0.520844	0.851705	None
229	LIHC	sSensor	2.77778	PD-L1	3.04534	3.28956	-0.266246	0.520932	0.851705	None
230	CESC	sPolymerase	1.45455	CYTScore	6.46848	7.55466	-0.641763	0.524126	0.851705	None
231	SKCM	sHR	1.4218	PD-L1	5.02246	4.40775	0.548115	0.534093	0.858526	None
232	BLCA	sMMR	4.3257	PD-L1	5.3361	4.65117	0.320696	0.535662	0.858526	None
233	SARC	sSensor	1.7094	PD1	4.27302	4.61859	-0.755507	0.543486	0.859892	None
234	HNSC	sPolymerase	1.19522	PD1	5.89292	5.3467	0.441981	0.547508	0.859892	None
235	THCA	sSensor	1.42276	PD1	4.25459	4.74392	-0.40595	0.547538	0.859892	None
236	CESC	sHR	2.54545	PD-L1	5.31149	5.67009	-0.414326	0.566391	0.880774	None
237	BLCA	sPolymerase	2.54453	CYTScore	6.64109	6.1151	0.392991	0.568362	0.880774	None
238	LUAD	gHR	0.614754	CYTScore	7.92752	7.5752	0.364599	0.624124	0.882382	None
239	SKCM	sHR	1.4218	TILs	0.871683	0.217068	0.372357	0.578737	0.889124	None
240	STAD	sMMR	2.15054	PD1	4.76194	5.09221	-0.305018	0.581351	0.889124	None
241	SARC	gSensor	1.28205	CYTScore	5.77461	6.72618	-0.533309	0.639303	0.891212	None
242	PRAD	gSensor	1.41414	CYTScore	5.7887	5.52169	0.204349	0.645658	0.891212	None
243	THCA	gSensor	0.609756	PD-L1	5.8837	5.42597	0.375564	0.652106	0.891212	None
244	COADREAD	sHR	1.72786	TILs	-0.187688	-0.117011	0.175409	0.592105	0.893968	None
245	STAD	sHR	1.88172	PD-L1	4.83915	5.13923	-0.338168	0.592159	0.893968	None
246	ESCA	sSensor	3.31492	CYTScore	6.33291	6.46048	0.339193	0.600929	0.894039	None
247	ESCA	sMMR	2.20994	PD1	4.60681	4.35316	0.421144	0.602829	0.894039	None
248	LIHC	sSensor	2.77778	TILs	-0.43758	-0.294847	-0.166615	0.605755	0.894039	None
249	LIHC	sHR	1.11111	TILs	-0.650975	-0.294855	-0.273357	0.607488	0.894039	None
250	SKCM	gHR	0.7109	TILs	0.579667	0.223862	0.385241	0.663031	0.896015	None
251	LGG	gSensor	0.588235	PD-L1	3.9813	3.55497	0.306479	0.690401	0.896015	None
252	UCEC	gMMR	1.04603	PD-L1	3.41697	3.18628	0.229621	0.691791	0.896015	None
253	HNSC	gMMR	0.59761	CYTScore	6.88644	7.29688	-0.377782	0.700967	0.896015	None
254	UCEC	gMMR	1.04603	PD1	5.49999	5.19299	0.323177	0.701632	0.896015	None
255	COADREAD	gSensor	1.2959	CYTScore	6.00888	6.24968	0.223191	0.705692	0.896015	None
256	CESC	gHR	1.81818	PD-L1	5.3631	5.66634	-0.319468	0.706613	0.896015	None
257	CESC	sSensor	1.45455	TILs	-0.266325	0.303074	-0.297133	0.613348	0.897022	None
258	HNSC	sPolymerase	1.19522	TILs	0.470767	0.24372	0.20919	0.628107	0.902591	None
259	LUAD	sMMR	2.2541	PD1	5.54202	5.77077	-0.209092	0.62836	0.902591	None
260	LUSC	sPolymerase	2.34542	TILs	0.539009	0.649672	-0.143242	0.630936	0.902591	None
261	LIHC	sMMR	1.38889	CYTScore	6.97021	6.66789	0.304146	0.635484	0.902591	None
262	LUAD	sSensor	6.96721	CYTScore	7.63913	7.57268	0.11332	0.636442	0.902591	None
263	BRCA	gSensor	1.7	PD1	4.43042	4.29218	0.149487	0.725829	0.910989	None
264	LGG	gMMR	0.588235	CYTScore	2.91229	3.20679	-0.272217	0.749557	0.922921	None
265	UCEC	gHR	1.04603	CYTScore	6.23233	6.53577	-0.242155	0.758878	0.922921	None
266	LUAD	gHR	0.614754	PD1	5.97332	5.76418	0.245717	0.764403	0.922921	None
267	PAAD	gHR	3.40909	PD1	4.63536	4.96833	-0.191485	0.765349	0.922921	None
268	BLCA	sMMR	4.3257	CYTScore	6.20483	6.12522	-0.235938	0.667741	0.927647	None
269	LIHC	sHR	1.11111	CYTScore	6.95283	6.66809	0.306623	0.670303	0.927647	None
270	KIRP	sSensor	1.77936	PD-L1	4.42262	4.84938	-0.348639	0.673244	0.927647	None
271	HNSC	sSensor	1.99203	PD1	5.10514	5.35752	-0.229464	0.676744	0.927647	None
272	HNSC	sHR	1.79283	CYTScore	7.46193	7.29118	0.248909	0.681238	0.927647	None
273	KIRP	sMMR	3.20285	PD1	4.71458	4.41388	0.226287	0.68941	0.927647	None
274	STAD	sHR	1.88172	TILs	0.53658	0.654684	-0.175605	0.694653	0.927647	None
275	OV	sSensor	1.81347	CYTScore	6.01013	6.19088	-0.308884	0.698902	0.927647	None
276	STAD	sMMR	2.15054	PD-L1	5.30842	5.1299	0.210771	0.70016	0.927647	None
277	KIRP	sMMR	3.20285	CYTScore	6.20515	6.22862	-0.198057	0.700475	0.927647	None
278	SKCM	sMMR	3.5545	PD1	5.38543	4.85898	0.518832	0.703422	0.927647	None
279	HNSC	sMMR	1.99203	CYTScore	7.59601	7.288	0.182832	0.703906	0.927647	None
280	PRAD	sSensor	3.23232	TILs	-0.453527	-0.399089	-0.0829392	0.705646	0.927647	None
281	HNSC	sMMR	1.99203	TILs	0.25572	0.246319	0.110909	0.709612	0.927649	None
282	SKCM	sMMR	3.5545	CYTScore	6.85595	6.3208	0.427415	0.71383	0.927979	None
283	PCPG	gHR	2.23464	TILs	-1.16545	-1.23326	0.108889	0.798238	0.943484	None
284	TGCT	gHR	2.32558	TILs	0.915733	1.06938	-0.155277	0.807453	0.943484	None
285	PAAD	gHR	3.40909	CYTScore	6.70215	6.79821	-0.111027	0.819054	0.943484	None
286	PAAD	gSensor	2.84091	TILs	0.5711	0.620482	-0.0983353	0.822164	0.943484	None
287	PRAD	gMMR	0.808081	PD-L1	3.27766	3.21815	0.11195	0.831858	0.943484	None
288	PCPG	gHR	2.23464	CYTScore	4.78333	4.78129	0.118465	0.857415	0.943484	None
289	LGG	gMMR	0.588235	TILs	-2.1905	-2.11306	-0.0684535	0.864452	0.943484	None
290	LUAD	gHR	0.614754	TILs	1.07893	1.00947	0.0830791	0.865001	0.943484	None
291	LIHC	gHR	1.38889	PD1	4.42667	4.52394	-0.183898	0.86625	0.943484	None
292	HNSC	gMMR	0.59761	PD-L1	6.13845	6.34773	-0.158869	0.866467	0.943484	None
293	STAD	gSensor	1.6129	PD-L1	5.27556	5.13153	-0.116812	0.879722	0.943484	None
294	LGG	gMMR	0.588235	PD1	1.81405	1.95588	-0.112781	0.887144	0.943484	None
295	PRAD	gSensor	1.41414	TILs	-0.42335	-0.400892	-0.0587824	0.888406	0.943484	None
296	LUAD	gSensor	1.84426	TILs	1.01687	1.00981	-0.0369621	0.896722	0.943484	None
297	PRAD	gHR	1.0101	TILs	-0.38436	-0.401326	0.0467967	0.900811	0.943484	None
298	PCPG	gHR	2.23464	PD-L1	4.88407	5.11773	-0.0902753	0.905131	0.943484	None
299	STAD	sSensor	4.30108	CYTScore	7.52018	7.37765	0.133814	0.730851	0.944857	None
300	SARC	sSensor	1.7094	CYTScore	6.60592	6.71563	-0.339568	0.735781	0.946004	None
301	BLCA	gSensor	2.29008	PD-L1	4.9704	4.67444	0.0703875	0.918054	0.948913	None
302	LIHC	sMMR	1.38889	PD1	4.79009	4.51975	0.308639	0.752068	0.955153	None
303	KIRP	sMMR	3.20285	TILs	-0.435978	-0.447077	-0.112662	0.755568	0.955153	None
304	BLCA	sHR	3.30789	TILs	-0.132225	-0.266357	0.110195	0.758088	0.955153	None
305	HNSC	sHR	1.79283	TILs	0.331	0.244924	0.114773	0.75967	0.955153	None
306	BLCA	sPolymerase	2.54453	PD-L1	5.01645	4.67242	0.194902	0.76398	0.955153	None
307	ESCA	sMMR	2.20994	TILs	-0.289175	-0.321674	0.141139	0.772864	0.955153	None
	LIHC	sMMR	1.38889	PD-L1	3.07662	3.28498	0.174482	0.774231	0.955153	None
	LUAD	sPolymerase	1.02459	TILs	0.882	1.01086	-0.139279	0.775552	0.955153	None
	BLCA	sPolymerase	2.54453	PD1	4.64511	4.31379	0.180042	0.785744	0.960632	None
	HNSC	sMMR	1.99203	PD1	5.56343	5.34789	0.119879	0.795526	0.960632	None
	STAD	sPolymerase	1.07527	PD-L1	5.40064	5.13091	0.185974	0.808889	0.960632	None
	SKCM	sPolymerase	1.89573	TILs	0.332363	0.224345	0.127535	0.814984	0.960632	None
	LUSC	sPolymerase	2.34542	PD1	5.25308	5.34255	-0.108128	0.816791	0.960632	None
	PRAD	sSensor	3.23232	CYTScore	5.49266	5.52609	-0.0651911	0.818262	0.960632	None
	BLCA	sMMR	4.3257	PD1	4.54984	4.31189	-0.119513	0.82106	0.960632	None
	KIRP	sMMR	3.20285	PD-L1	4.83995	4.84326	-0.125912	0.83062	0.960632	None
	CESC	sPolymerase	1.45455	PD1	5.16409	5.45387	-0.211601	0.83146	0.960632	None
	BRCA	sHR	2.8	PD-L1	4.485	4.4373	0.0532647	0.833598	0.960632	None
	STAD	sMMR	2.15054	TILs	0.564163	0.655102	-0.0736875	0.835751	0.960632	None
	KIRC	sSensor	4.07609	CYTScore	8.42026	8.4169	-0.0679995	0.840679	0.960632	None
	LUAD	sSensor	6.96721	PD1	5.7544	5.76634	0.0508092	0.847481	0.960632	None
	HNSC	sPolymerase	1.19522	CYTScore	7.26095	7.29469	-0.146651	0.847731	0.960632	None
	LUSC	sHR	2.98507	PD1	5.26545	5.34259	-0.0824259	0.848285	0.960632	None
	THCA	sSensor	1.42276	CYTScore	5.82374	5.93671	-0.103451	0.849905	0.960632	None
	LIHC	sSensor	2.77778	CYTScore	6.54849	6.67494	-0.0812886	0.852403	0.960632	None
	ESCA	sSensor	3.31492	TILs	-0.3728	-0.318994	0.0651903	0.861085	0.960632	None
	ESCA	sMMR	2.20994	PD-L1	5.52845	5.35456	0.128407	0.865069	0.960632	None
	BLCA	sHR	3.30789	CYTScore	6.27678	6.12357	0.0943036	0.876066	0.960632	None
	CESC	sSensor	1.45455	PD-L1	5.27697	5.6665	0.168264	0.877846	0.960632	None
	LIHC	sHR	1.11111	PD-L1	3.38332	3.28144	-0.104813	0.878	0.960632	None
	HNSC	sHR	1.79283	PD-L1	6.27679	6.34775	-0.0883555	0.879328	0.960632	None
	LUAD	sHR	1.43443	PD1	5.70531	5.76639	0.0877802	0.880169	0.960632	None
	BRCA	sMMR	0.8	PD-L1	4.06352	4.44175	-0.0618344	0.883408	0.960632	None
	BLCA	sHR	3.30789	PD1	4.46777	4.3173	0.0827876	0.886738	0.960632	None
	CESC	sSensor	1.45455	PD1	5.02074	5.45606	0.124088	0.90037	0.967465	None
	LIHC	sHR	1.11111	PD1	4.23565	4.52614	-0.134248	0.902572	0.967465	None
	LUSC	sHR	2.98507	TILs	0.638446	0.647237	-0.0326967	0.905448	0.967465	None
	STAD	sMMR	2.15054	CYTScore	7.40389	7.38293	0.0556063	0.910137	0.967699	None
	LUAD	sHR	1.43443	PD-L1	5.87301	6.06879	0.068677	0.913938	0.967699	None
	BLCA	sMMR	4.3257	TILs	-0.100475	-0.269243	0.0304311	0.924869	0.97269	None
	STAD	sSensor	4.30108	PD1	5.06777	5.08528	-0.0400471	0.926965	0.97269	None
	HNSC	sHR	1.79283	PD1	5.46585	5.35018	0.040654	0.944419	0.983572	None
	PAAD	sSensor	4.54545	PD-L1	4.51041	4.57442	-0.0307421	0.948108	0.983572	None
	SKCM	sSensor	6.3981	TILs	0.242807	0.225273	0.0191532	0.949946	0.983572	None
	HNSC	sSensor	1.99203	TILs	0.22107	0.247044	-0.0198271	0.955358	0.984818	None
	LUAD	sSensor	6.96721	PD-L1	6.06617	6.0659	0.014289	0.960472	0.985748	None
	LUAD	sHR	1.43443	CYTScore	7.5157	7.57834	-0.0231046	0.965129	0.986201	None
	BRCA	gSensor	1.7	TILs	0.134141	0.123094	-0.00974454	0.972195	0.986828	None
	PRAD	gHR	1.0101	PD1	3.97752	4.00981	0.0141845	0.978364	0.986828	None
	UCEC	gHR	1.04603	TILs	-0.182075	-0.134201	-0.0131085	0.97893	0.986828	None
	UCEC	gMMR	1.04603	TILs	-0.16014	-0.134336	-0.00732148	0.986828	0.986828	None
	CESC	sPolymerase	1.45455	TILs	0.1307	0.297081	0.0195107	0.973621	0.989575	None
	SARC	sSensor	1.7094	TILs	-0.5795	-0.450522	0.014292	0.982905	0.989575	None
	KIRC	sSensor	4.07609	PD1	5.6034	5.56713	0.0088978	0.986451	0.989575	None
	HNSC	sMMR	1.99203	PD-L1	6.50714	6.34306	0.00758916	0.986897	0.989575	None
	ESCA	sSensor	3.31492	PD1	4.11988	4.36815	0.00807418	0.989575	0.989575	None
