# Supplementary material for: Diverse immune response of DNA damage repair-deficient tumors
Source: Cell Rep Med. 2021 May 18;2(5):100276. doi: 10.1016/j.xcrm.2021.100276 (PMC8149377; doi:10.1016/j.xcrm.2021.100276)
Supplement: Table S5. The association of genomic alterations of 13 prioritized DDR genes with immunogenic signatures in non-hypermutated cases (gene level), related to Figure 4 [file mmc4.xlsx]

## Sheet: Table S5
Supplementary Table5: the association of genomic alterations of 13-prioritized DDR genes with immunogenic signatures in non-hypermutated cases (Gene level)
Cancer	Gene	Ratio	Pheno	MUT	WT	Coefficient	P	FDR	Sig
UCEC	sMSH6	3.55649	CYTScore	8.32473	6.46389	1.74642	1.81965e-05	0.00622321	Significant (FDR<0.05)
UCEC	sMSH6	3.55649	TILs	0.888329	-0.173694	1.00909	8.5033e-05	0.00972489	Significant (FDR<0.05)
UCEC	sMSH6	3.55649	PD1	7.20525	5.11873	1.91927	8.53061e-05	0.00972489	Significant (FDR<0.05)
UCEC	sMSH6	3.55649	PD-L1	4.43032	3.14084	1.16421	0.000532263	0.0351102	Significant (FDR<0.05)
UCEC	sATM	8.78661	PD1	6.19519	5.10054	1.08369	0.00053465	0.0351102	Significant (FDR<0.05)
UCEC	sATM	8.78661	CYTScore	7.31842	6.45778	0.895607	0.000615968	0.0351102	Significant (FDR<0.05)
UCEC	sATM	8.78661	TILs	0.365692	-0.182038	0.556273	0.000722544	0.0353014	Significant (FDR<0.05)
UCEC	sMSH2	1.88285	PD1	7.31673	5.15375	2.07121	0.000988721	0.0422678	Significant (FDR<0.05)
OV	sBRCA1	4.40415	TILs	0.579486	-0.51461	1.15436	0.00189603	0.072049	None
UCEC	sMSH2	1.88285	CYTScore	8.15776	6.50047	1.59698	0.00239319	0.0818471	None
KIRP	sATM	1.42349	CYTScore	8.48594	6.20285	2.45539	0.00294865	0.0916762	None
OV	sBRCA1	4.40415	PD1	5.53652	4.01091	1.56192	0.00351221	0.0963969	None
THCA	sATM	0.609756	PD-L1	7.68928	5.41464	2.42363	0.0037488	0.0963969	None
UCEC	sPOLE	1.46444	PD-L1	4.64452	3.16616	1.52795	0.00394607	0.0963969	None
COADREAD	sMLH1	1.07991	PD-L1	5.57171	4.04061	1.54691	0.00689131	0.150787	None
BRCA	sATR	0.4	PD1	6.31697	4.2863	2.35711	0.00705434	0.150787	None
KIRP	sATM	1.42349	PD1	6.73615	4.39816	2.40836	0.00811972	0.16335	None
UCEC	sMSH2	1.88285	TILs	0.7503	-0.152197	0.85469	0.00989988	0.188098	None
OV	sBRCA1	4.40415	CYTScore	7.51606	6.12899	1.4071	0.0130238	0.222458	None
UCEC	sMSH2	1.88285	PD-L1	4.24182	3.16765	1.07453	0.0130728	0.222458	None
UCEC	sATM	8.78661	PD-L1	3.65305	3.14427	0.528671	0.0142179	0.222458	None
UCEC	sPOLE	1.46444	PD1	7.31013	5.16347	1.89338	0.0143102	0.222458	None
COADREAD	sATM	6.04752	CYTScore	5.64096	6.28001	-0.691182	0.0155213	0.230795	None
BRCA	sATR	0.4	CYTScore	7.90566	6.13887	1.95943	0.0164226	0.234022	None
COADREAD	sMLH1	1.07991	CYTScore	7.6265	6.2304	1.38341	0.0188762	0.247276	None
KIRP	sMSH2	1.42349	TILs	-1.63732	-0.428734	-1.18512	0.0192484	0.247276	None
BLCA	sMSH6	1.01781	TILs	-1.57678	-0.248039	-1.42671	0.0195218	0.247276	None
PAAD	sATM	3.40909	PD1	3.66887	4.99594	-1.4399	0.0234622	0.286574	None
UCEC	sBRCA1	1.25523	PD1	6.78816	5.17517	1.68611	0.0283545	0.334387	None
UCEC	sPOLE	1.46444	CYTScore	8.01471	6.51007	1.34531	0.0374454	0.426877	None
COADREAD	sMSH6	0.863931	PD-L1	5.16294	4.05049	1.80482	0.0441874	0.43528	None
BRCA	sBRCA1	1.7	PD1	5.2018	4.27858	0.853906	0.0450571	0.43528	None
UCEC	sCHEK2	2.30126	PD-L1	3.98131	3.17108	0.82212	0.0455637	0.43528	None
COADREAD	sPOLQ	1.2959	TILs	-0.9663	-0.108549	-0.999181	0.0463401	0.43528	None
UCEC	sPOLE	1.46444	TILs	0.700871	-0.147469	0.808842	0.0467986	0.43528	None
COADREAD	sMLH1	1.07991	PD1	5.56484	4.46986	1.20568	0.047915	0.43528	None
SKCM	sATR	2.8436	PD-L1	6.08726	4.37447	1.72306	0.0489302	0.43528	None
COADREAD	sMLH1	1.07991	TILs	0.5964	-0.126511	0.763835	0.0489974	0.43528	None
LUSC	sPOLQ	1.27932	PD-L1	4.99034	6.42406	-1.44753	0.0496372	0.43528	None
CESC	sBRCA2	1.81818	CYTScore	6.14923	7.56498	-1.50818	0.0540788	0.44231	None
LUSC	sPOLQ	1.27932	CYTScore	6.21271	7.35005	-1.13225	0.0548119	0.44231	None
KIRP	sMSH2	1.42349	PD1	2.96026	4.44544	-1.52397	0.0548873	0.44231	None
KIRP	sMSH3	1.06762	PD1	6.18641	4.40425	2.14171	0.0556121	0.44231	None
LUSC	sMLH1	0.852878	PD-L1	4.9016	6.41843	-1.71112	0.059758	0.45418	None
LUSC	sPOLQ	1.27932	TILs	-0.0908333	0.656888	-0.751237	0.0609209	0.45418	None
BLCA	sMSH6	1.01781	PD1	2.58584	4.34055	-1.93603	0.0610886	0.45418	None
UCEC	sBRCA1	1.25523	TILs	0.5738	-0.143937	0.746422	0.0650688	0.473479	None
KIRP	sMSH2	1.42349	CYTScore	4.8028	6.24896	-1.31226	0.0691774	0.492889	None
OV	sBRCA1	4.40415	PD-L1	4.97252	4.22204	0.753378	0.0724067	0.505369	None
UCEC	sMSH3	3.55649	PD-L1	3.62241	3.17205	0.582097	0.0766616	0.508937	None
LUAD	sPOLE	0.614754	PD-L1	7.61361	6.05612	1.58008	0.0768553	0.508937	None
BRCA	sATR	0.4	PD-L1	5.64068	4.43374	1.17325	0.0773823	0.508937	None
BRCA	sATR	0.4	TILs	0.87465	0.120229	1.00216	0.0810316	0.516314	None
BRCA	sATM	1.4	TILs	0.6379	0.115887	0.5355	0.0815232	0.516314	None
UCEC	sPOLQ	1.46444	PD-L1	4.10865	3.1745	0.932104	0.0835958	0.516511	None
COADREAD	sMSH6	0.863931	CYTScore	6.78624	6.24264	1.59132	0.0845749	0.516511	None
PRAD	sBRCA2	1.0101	TILs	0.2613	-0.409437	0.63983	0.0886404	0.531842	None
BRCA	sBRCA1	1.7	CYTScore	6.79697	6.13459	0.667411	0.0933038	0.546742	None
KIRP	sATM	1.42349	TILs	0.445933	-0.456773	0.97647	0.094321	0.546742	None
PRAD	sBRCA2	1.0101	CYTScore	6.33894	5.51644	0.802469	0.0987439	0.559148	None
PAAD	sATM	3.40909	CYTScore	6.08102	6.81668	-0.794382	0.0997311	0.559148	None
UCEC	sBRCA1	1.25523	CYTScore	7.49971	6.52025	1.04938	0.102898	0.5676	None
BLCA	sBRCA1	1.52672	PD-L1	3.55486	4.69912	-1.32715	0.111563	0.605628	None
COADREAD	sPOLQ	1.2959	PD1	4.03514	4.48756	-1.2388	0.116221	0.621057	None
BLCA	sMSH2	1.01781	TILs	0.9558	-0.271842	1.33601	0.124554	0.647635	None
COADREAD	sPOLQ	1.2959	PD-L1	3.63955	4.06297	-1.13892	0.124982	0.647635	None
UCEC	sMSH3	3.55649	CYTScore	7.02033	6.51429	0.602549	0.132253	0.668842	None
LUAD	sBRCA2	0.819672	TILs	1.55405	1.0048	0.732881	0.133082	0.668842	None
BLCA	sMSH6	1.01781	CYTScore	4.69277	6.14376	-1.60899	0.134942	0.668842	None
PRAD	sBRCA2	1.0101	PD1	4.79272	4.00119	0.773125	0.139894	0.683482	None
HNSC	sATM	0.59761	PD-L1	5.54281	6.35143	-1.70073	0.143238	0.689963	None
UCEC	sCHEK2	2.30126	PD1	6.07681	5.17665	0.854898	0.153855	0.73081	None
BRCA	sATM	1.4	CYTScore	6.71284	6.13787	0.606514	0.165668	0.770809	None
COADREAD	sBRCA2	1.51188	PD-L1	4.54593	4.05019	0.713943	0.171499	0.770809	None
STAD	sPOLQ	1.07527	CYTScore	8.31485	7.37252	0.942663	0.172582	0.770809	None
LUSC	sMSH3	0.639659	CYTScore	5.98412	7.34396	-1.15654	0.172659	0.770809	None
HNSC	sATM	0.59761	PD1	4.04785	5.36043	-1.57428	0.176353	0.770809	None
COADREAD	sMSH6	0.863931	PD1	5.05959	4.4784	1.28561	0.177873	0.770809	None
UCEC	sMSH3	3.55649	PD1	5.66671	5.17818	0.645148	0.178201	0.770809	None
LUSC	sPOLE	1.0661	TILs	1.29482	0.639754	0.588194	0.180306	0.770809	None
UCEC	sBRCA2	3.34728	CYTScore	7.12098	6.51178	0.545122	0.185308	0.782413	None
ESCA	sATM	1.65746	CYTScore	7.53544	6.43615	1.25921	0.196231	0.818018	None
BRCA	sATM	1.4	PD1	4.83762	4.28672	0.602929	0.198525	0.818018	None
ESCA	sATM	1.65746	PD1	5.56076	4.33725	1.179	0.20558	0.837004	None
BLCA	sMLH1	1.52672	TILs	0.445717	-0.273516	0.624871	0.213522	0.842744	None
LUSC	sATM	1.49254	PD-L1	5.51004	6.41909	-0.857522	0.214222	0.842744	None
UCEC	sCHEK2	2.30126	CYTScore	7.14951	6.51932	0.622105	0.214382	0.842744	None
SKCM	sATR	2.8436	CYTScore	7.65336	6.29588	1.41705	0.222736	0.85052	None
PRAD	sBRCA2	1.0101	PD-L1	3.81718	3.21232	0.566388	0.229284	0.85052	None
ESCA	sMSH6	1.65746	PD-L1	6.33355	5.34089	1.02119	0.238748	0.85052	None
UCEC	sBRCA2	3.34728	PD1	5.86347	5.17215	0.580213	0.23889	0.85052	None
BLCA	sBRCA2	1.78117	TILs	0.218486	-0.271167	0.548534	0.239372	0.85052	None
STAD	sPOLQ	1.07527	PD1	5.98371	5.07406	0.910499	0.240933	0.85052	None
KIRP	sMSH2	1.42349	PD-L1	3.79725	4.85864	-0.954065	0.248668	0.85052	None
LUSC	sPOLQ	1.27932	PD1	4.63592	5.34988	-0.721027	0.251026	0.85052	None
COADREAD	sATM	6.04752	PD1	4.18968	4.49865	-0.338581	0.252697	0.85052	None
BRCA	sBRCA1	1.7	PD-L1	4.76988	4.43282	0.368732	0.254246	0.85052	None
LUSC	sBRCA1	1.49254	PD-L1	5.50961	6.41705	-0.840818	0.255683	0.85052	None
KIRC	sATM	2.98913	PD-L1	5.81949	5.33892	0.467533	0.256105	0.85052	None
OV	sBRCA2	1.81347	CYTScore	5.37215	6.20452	-0.905012	0.257903	0.85052	None
HNSC	sATM	0.59761	CYTScore	6.15544	7.30142	-1.34502	0.266471	0.85052	None
BLCA	sATR	0.763359	PD-L1	3.78993	4.68832	-1.3469	0.269104	0.85052	None
LUAD	sMSH2	0.614754	PD-L1	5.02195	6.07253	-0.987404	0.269693	0.85052	None
LUSC	sPOLE	1.0661	CYTScore	8.10286	7.32626	0.703941	0.275881	0.85052	None
COADREAD	sMSH6	0.863931	TILs	-0.192	-0.11779	0.659443	0.277791	0.85052	None
UCEC	sBRCA1	1.25523	PD-L1	3.77486	3.18101	0.573817	0.278238	0.85052	None
BRCA	sBRCA2	1.1	PD-L1	4.04474	4.44313	-0.433057	0.279934	0.85052	None
COADREAD	sBRCA2	1.51188	CYTScore	6.37068	6.24435	0.579829	0.280235	0.85052	None
LUSC	sBRCA1	1.49254	CYTScore	7.98598	7.32609	0.630709	0.286277	0.85052	None
LUAD	sATR	1.22951	TILs	0.984767	1.01032	0.404885	0.288086	0.85052	None
UCEC	sCHEK2	2.30126	TILs	0.1836	-0.142377	0.318653	0.289941	0.85052	None
HNSC	sPOLQ	0.796813	CYTScore	6.31705	7.30041	-1.0364	0.291595	0.85052	None
BLCA	sMSH2	1.01781	PD-L1	6.51713	4.66211	1.23508	0.292501	0.85052	None
SKCM	sATR	2.8436	PD1	6.29562	4.83053	1.42673	0.294284	0.85052	None
SARC	sATM	1.28205	PD1	3.70526	4.6246	-1.50901	0.29662	0.85052	None
LUSC	sBRCA2	1.49254	PD1	4.76273	5.34949	-0.604685	0.29903	0.85052	None
KIRC	sATR	1.08696	CYTScore	7.84656	8.42356	-0.617767	0.303748	0.85052	None
CESC	sBRCA2	1.81818	PD1	4.90033	5.46005	-0.79569	0.30425	0.85052	None
BLCA	sBRCA2	1.78117	PD1	5.06612	4.30863	0.808448	0.304784	0.85052	None
SARC	sATM	1.28205	PD-L1	5.33967	4.0757	1.06332	0.304835	0.85052	None
BRCA	sBRCA2	1.1	PD1	4.71932	4.28976	0.537594	0.308971	0.85052	None
CESC	sBRCA2	1.81818	TILs	-0.05528	0.301233	-0.464594	0.311871	0.85052	None
LIHC	sATM	1.94444	PD1	3.72744	4.53902	-0.823781	0.319195	0.85052	None
LUSC	sPOLE	1.0661	PD-L1	7.18868	6.39614	0.804846	0.319284	0.85052	None
LUSC	sBRCA2	1.49254	TILs	0.321843	0.652088	-0.367295	0.323532	0.85052	None
PAAD	sATM	3.40909	TILs	0.16	0.62836	-0.553462	0.324773	0.85052	None
UCEC	sMLH1	1.88285	PD-L1	3.66301	3.18036	0.449121	0.329464	0.85052	None
LUSC	sCHEK2	0.639659	CYTScore	6.22401	7.34235	-0.986288	0.332399	0.85052	None
BLCA	sATM	6.10687	PD-L1	4.31262	4.70578	-0.415489	0.333403	0.85052	None
ESCA	sMSH6	1.65746	CYTScore	7.19642	6.44236	0.927023	0.340423	0.85052	None
LUAD	sPOLE	0.614754	PD1	6.49765	5.76086	0.780119	0.341035	0.85052	None
LUSC	sATR	1.0661	PD-L1	5.58648	6.41414	-0.764524	0.344849	0.85052	None
HNSC	sPMS2	0.59761	PD-L1	5.59287	6.35112	-0.888376	0.346821	0.85052	None
HNSC	sMSH2	0.59761	TILs	0.752533	0.243381	0.567978	0.353	0.85052	None
UCEC	sMSH3	3.55649	TILs	0.0192294	-0.140493	0.232829	0.35558	0.85052	None
LUSC	sCHEK2	0.639659	PD1	3.92615	5.34985	-0.995704	0.357731	0.85052	None
BLCA	sBRCA1	1.52672	TILs	-0.62322	-0.257258	-0.505649	0.359568	0.85052	None
LUSC	sPOLE	1.0661	PD1	5.99368	5.33302	0.628382	0.360701	0.85052	None
HNSC	sATR	0.796813	PD1	6.22159	5.34511	0.748771	0.361385	0.85052	None
BLCA	sBRCA2	1.78117	CYTScore	6.81079	6.11613	0.747762	0.361625	0.85052	None
PRAD	sATM	3.0303	TILs	-0.577771	-0.394757	-0.205993	0.363539	0.85052	None
HNSC	sATR	0.796813	PD-L1	5.72272	6.35161	-0.7417	0.364986	0.85052	None
BLCA	sBRCA1	1.52672	PD1	3.7697	4.3311	-0.767169	0.367867	0.85052	None
COADREAD	sATR	1.2959	PD1	4.52352	4.48191	-0.698313	0.370838	0.85052	None
LUSC	sCHEK2	0.639659	PD-L1	5.14789	6.41338	-1.13764	0.371423	0.85052	None
LUSC	sBRCA1	1.49254	TILs	1.00782	0.642141	0.359189	0.37176	0.85052	None
LUSC	sMLH1	0.852878	TILs	0.32395	0.649862	-0.43764	0.376445	0.85052	None
BRCA	sBRCA1	1.7	TILs	0.395106	0.118525	0.246898	0.377321	0.85052	None
ESCA	sATM	1.65746	TILs	0.191167	-0.330159	0.493091	0.381127	0.85052	None
BRCA	sATM	1.4	PD-L1	4.76236	4.43398	0.311092	0.381904	0.85052	None
COADREAD	sATM	6.04752	TILs	-0.290043	-0.108823	-0.164371	0.383118	0.85052	None
COADREAD	sBRCA2	1.51188	PD1	4.66152	4.47947	0.483087	0.384137	0.85052	None
BLCA	sMLH1	1.52672	PD1	5.25311	4.30767	0.737637	0.38483	0.85052	None
PRAD	sATM	3.0303	CYTScore	5.30662	5.53163	-0.251152	0.391224	0.85052	None
THCA	sATM	0.609756	TILs	-0.911933	-0.281614	-0.595195	0.392924	0.85052	None
BLCA	sPOLE	0.763359	TILs	0.4414	-0.267727	0.600156	0.395941	0.85052	None
OV	sBRCA2	1.81347	PD-L1	3.79511	4.26328	-0.498187	0.398501	0.85052	None
COADREAD	sATM	6.04752	PD-L1	4.34119	4.0424	0.235166	0.398829	0.85052	None
BLCA	sMSH2	1.01781	PD1	5.86984	4.30617	1.01	0.39897	0.85052	None
LUSC	sBRCA1	1.49254	PD1	5.85195	5.33345	0.530313	0.399505	0.85052	None
LUAD	sCHEK2	0.614754	TILs	1.49517	1.00652	0.411184	0.400391	0.85052	None
LUAD	sMSH2	0.614754	PD1	6.29946	5.76211	0.673383	0.411497	0.856418	None
KIRC	sATR	1.08696	TILs	0.314275	0.617105	-0.341275	0.417584	0.856418	None
COADREAD	sPOLQ	1.2959	CYTScore	5.76695	6.25192	-0.61736	0.419037	0.856418	None
LUSC	sMSH3	0.639659	TILs	-0.101233	0.651973	-0.464373	0.420899	0.856418	None
UCEC	sMLH1	1.88285	PD1	5.73504	5.18675	0.538048	0.422509	0.856418	None
HNSC	sMSH2	0.59761	CYTScore	8.16255	7.28895	0.788798	0.42455	0.856418	None
BLCA	sMSH6	1.01781	PD-L1	4.04814	4.68797	-0.810267	0.424739	0.856418	None
HNSC	sATR	0.796813	TILs	0.708125	0.242696	0.418867	0.427527	0.856418	None
UCEC	sPOLQ	1.46444	PD1	6.39737	5.17767	0.622199	0.428376	0.856418	None
BLCA	sMLH1	1.52672	PD-L1	5.53947	4.66779	0.65772	0.429209	0.856418	None
HNSC	sMSH2	0.59761	PD1	6.15043	5.34737	0.748981	0.430713	0.856418	None
ESCA	sATR	1.65746	PD-L1	5.98627	5.34724	0.66969	0.440012	0.857437	None
HNSC	sBRCA1	0.59761	PD1	4.85272	5.35543	-0.891444	0.441256	0.857437	None
PRAD	sATM	3.0303	PD-L1	3.45413	3.21154	0.21802	0.442279	0.857437	None
STAD	sBRCA2	1.6129	CYTScore	7.0248	7.38868	-0.475403	0.442946	0.857437	None
LUAD	sMSH6	0.614754	PD-L1	6.73532	6.06168	0.679696	0.44734	0.857437	None
STAD	sATM	3.22581	PD-L1	5.45096	5.12264	0.354687	0.448392	0.857437	None
BLCA	sBRCA1	1.52672	CYTScore	5.65377	6.13623	-0.671448	0.448776	0.857437	None
BLCA	sMLH1	1.52672	CYTScore	6.95957	6.11561	0.66229	0.453299	0.861268	None
UCEC	sBRCA2	3.34728	TILs	0.0671937	-0.141855	0.187307	0.469673	0.887448	None
SARC	sATM	1.28205	CYTScore	6.15077	6.72119	-0.82688	0.479891	0.901773	None
UCEC	sATR	2.92887	PD1	5.72069	5.17978	0.37012	0.484743	0.905913	None
LUSC	sCHEK2	0.639659	TILs	0.0293	0.651102	-0.480341	0.487553	0.906212	None
BRCA	gATR	0.5	PD-L1	5.74361	4.43198	1.40007	0.0181532	0.906732	None
THCA	gBRCA2	0.813008	PD1	6.62122	4.721	1.84432	0.0369791	0.906732	None
BRCA	gATR	0.5	CYTScore	7.643	6.1384	1.44759	0.0471566	0.906732	None
OV	gBRCA2	6.73575	CYTScore	6.90415	6.13472	0.863294	0.0573765	0.906732	None
THCA	gBRCA2	0.813008	CYTScore	7.24118	5.92411	1.28528	0.0728051	0.906732	None
THCA	gBRCA2	0.813008	TILs	0.787575	-0.294437	1.04587	0.0799854	0.906732	None
STAD	gATM	1.6129	TILs	1.41752	0.638636	0.871788	0.0812193	0.906732	None
OV	gBRCA2	6.73575	TILs	-0.249938	-0.488248	0.468795	0.110488	0.906732	None
UCEC	gBRCA1	0.83682	PD-L1	2.05921	3.19627	-1.11177	0.136629	0.906732	None
BRCA	gBRCA1	1.8	PD1	4.91716	4.28294	0.607763	0.144087	0.906732	None
BRCA	gATR	0.5	PD1	5.67869	4.28749	1.14068	0.144638	0.906732	None
OV	gBRCA2	6.73575	PD-L1	4.67853	4.22243	0.485637	0.147774	0.906732	None
PAAD	gATM	1.70455	CYTScore	5.98137	6.80957	-0.868278	0.162256	0.906732	None
STAD	gATM	1.6129	PD1	6.17056	5.06541	1.0836	0.164283	0.906732	None
STAD	gBRCA2	1.07527	PD1	3.89461	5.09849	-1.06897	0.172071	0.906732	None
BRCA	gATR	0.5	TILs	0.93972	0.119131	0.689084	0.179104	0.906732	None
STAD	gBRCA2	1.07527	TILs	-0.111375	0.662319	-0.674896	0.179454	0.906732	None
PRAD	gBRCA1	0.606061	PD-L1	4.01422	3.21362	0.811496	0.179801	0.906732	None
LUAD	gCHEK2	0.614754	PD-L1	7.26406	6.05834	1.19401	0.185303	0.906732	None
UCEC	gBRCA1	0.83682	PD1	6.64667	5.18677	1.43292	0.187857	0.906732	None
BRCA	gATM	0.9	TILs	-0.3816	0.127925	-0.496249	0.19487	0.906732	None
PAAD	gBRCA2	2.84091	TILs	-0.0483	0.637462	-0.612871	0.21073	0.906732	None
BLCA	gCHEK2	1.01781	TILs	0.564925	-0.270944	0.747491	0.222199	0.906732	None
BRCA	gBRCA1	1.8	CYTScore	6.65948	6.13648	0.462982	0.233129	0.906732	None
COADREAD	gATR	0.647948	TILs	0.354633	-0.121543	0.592519	0.239349	0.906732	None
STAD	gPALB2	1.34409	PD-L1	4.47662	5.14367	-0.8019	0.245184	0.906732	None
BRCA	gATM	0.9	CYTScore	5.54315	6.15166	-0.62685	0.249814	0.906732	None
LUAD	sPOLE	0.614754	CYTScore	8.05332	7.57441	0.511406	0.491748	0.909059	None
STAD	sPOLQ	1.07527	TILs	0.937575	0.649369	0.337976	0.498328	0.909059	None
BLCA	sATR	0.763359	PD1	3.89647	4.32571	-0.842221	0.498442	0.909059	None
HNSC	sCHEK2	0.59761	PD1	4.67384	5.35654	-0.636873	0.501204	0.909059	None
BLCA	sMSH2	1.01781	CYTScore	7.42478	6.11516	0.827441	0.506623	0.909059	None
HNSC	sBRCA2	1.19522	CYTScore	7.82527	7.28771	0.460058	0.509711	0.909059	None
LUSC	sATM	1.49254	TILs	0.2396	0.653378	-0.246585	0.511377	0.909059	None
HNSC	sMSH2	0.59761	PD-L1	7.2805	6.34063	0.621922	0.512122	0.909059	None
PAAD	sATM	3.40909	PD-L1	4.30241	4.58041	-0.336839	0.513007	0.909059	None
UCEC	sATR	2.92887	PD-L1	3.09607	3.19174	-0.233913	0.520198	0.909639	None
LIHC	sATM	1.94444	TILs	-0.566086	-0.293456	-0.255719	0.524087	0.909639	None
SKCM	sMLH1	1.18483	TILs	1.09026	0.216014	0.487088	0.524786	0.909639	None
COADREAD	sMSH2	0.647948	TILs	-0.898667	-0.112939	-0.386031	0.525046	0.909639	None
LUSC	sMLH1	0.852878	CYTScore	6.9535	7.33831	-0.459489	0.527941	0.909639	None
COADREAD	sBRCA2	1.51188	TILs	-0.195529	-0.117048	0.220585	0.53253	0.909639	None
BRCA	sMLH1	0.3	PD-L1	4.03022	4.43992	-0.468434	0.540775	0.909639	None
BLCA	sATR	0.763359	CYTScore	5.72812	6.13186	-0.785446	0.54398	0.909639	None
HNSC	sBRCA2	1.19522	TILs	0.5295	0.242989	0.260474	0.546586	0.909639	None
LUSC	sATR	1.0661	PD1	4.88938	5.34543	-0.414753	0.546999	0.909639	None
STAD	sBRCA2	1.6129	PD1	4.71996	5.08992	-0.418806	0.547345	0.909639	None
HNSC	sATM	0.59761	TILs	-0.122333	0.248793	-0.450771	0.547705	0.909639	None
BLCA	sATM	6.10687	CYTScore	5.8859	6.14483	-0.272769	0.549819	0.909639	None
UCEC	sPOLQ	1.46444	TILs	0.293657	-0.141204	0.242615	0.556966	0.909639	None
BLCA	sPOLQ	1.78117	TILs	0.0666	-0.268301	0.274544	0.557383	0.909639	None
UCEC	sMLH1	1.88285	TILs	0.104525	-0.13883	0.205875	0.559382	0.909639	None
LIHC	sATM	1.94444	PD-L1	2.90849	3.29022	-0.299801	0.560579	0.909639	None
ESCA	sATR	1.65746	PD1	3.86702	4.36824	-0.54017	0.56121	0.909639	None
LUAD	sMSH6	0.614754	PD1	6.20705	5.7627	0.464283	0.571138	0.909727	None
LUSC	sMSH3	0.639659	PD1	4.6769	5.34481	-0.511136	0.571409	0.909727	None
STAD	sMLH1	1.07527	PD-L1	5.48243	5.12996	0.431284	0.576885	0.909727	None
THCA	sATM	0.609756	PD1	3.95646	4.7417	-0.574968	0.577472	0.909727	None
COADREAD	sMSH2	0.647948	PD1	3.83851	4.48684	-0.530742	0.578063	0.909727	None
LUAD	sBRCA2	0.819672	PD1	5.90396	5.76432	0.452076	0.581316	0.909727	None
HNSC	sCHEK2	0.59761	PD-L1	6.78467	6.34371	0.518497	0.583261	0.909727	None
BLCA	sATM	6.10687	TILs	-0.390933	-0.253365	-0.142494	0.584081	0.909727	None
LIHC	sMSH6	1.11111	TILs	-0.010525	-0.302346	0.288735	0.585661	0.909727	None
COADREAD	sATR	1.2959	TILs	-0.46864	-0.114269	-0.26928	0.587865	0.909727	None
PRAD	gATM	1.41414	PD-L1	3.71864	3.21229	0.480507	0.264064	0.912329	None
PRAD	gBRCA1	0.606061	CYTScore	6.1179	5.5213	0.664006	0.287897	0.912329	None
STAD	gBRCA1	0.806452	PD-L1	5.93081	5.12706	0.920101	0.300094	0.912329	None
STAD	gATM	1.6129	CYTScore	8.10697	7.37065	0.700829	0.31276	0.912329	None
BLCA	gCHEK2	1.01781	PD1	5.47623	4.31029	1.02651	0.321376	0.912329	None
THCA	gBRCA2	0.813008	PD-L1	4.75541	5.43447	-0.696239	0.333999	0.912329	None
BRCA	gCHEK2	0.3	PD-L1	5.21086	4.4363	0.719355	0.346432	0.912329	None
STAD	gBRCA2	1.07527	PD-L1	4.29133	5.14389	-0.721061	0.352185	0.912329	None
STAD	gPALB2	1.34409	TILs	0.2312	0.659411	-0.404028	0.367587	0.912329	None
UCEC	gBRCA1	0.83682	TILs	0.343867	-0.137743	0.513331	0.369728	0.912329	None
OV	gBRCA2	6.73575	PD1	4.3866	4.05204	0.370854	0.390673	0.912329	None
BRCA	gBRCA1	1.8	TILs	0.431256	0.117569	0.230624	0.398158	0.912329	None
PRAD	gPMS2	0.606061	CYTScore	4.89998	5.52899	-0.523349	0.403083	0.912329	None
PRAD	gATM	1.41414	PD1	4.45802	4.00377	0.398495	0.405065	0.912329	None
OV	gBRCA1	9.32642	PD1	4.39463	4.03741	0.305787	0.406843	0.912329	None
BRCA	gBRCA1	1.8	PD-L1	4.71482	4.4335	0.256932	0.415765	0.912329	None
UCEC	gMSH6	0.83682	CYTScore	7.08807	6.52821	0.630979	0.423419	0.912329	None
BLCA	gCHEK2	1.01781	CYTScore	7.08983	6.11866	0.846301	0.43206	0.912329	None
BRCA	gCHEK2	0.3	CYTScore	6.8129	6.14403	0.734997	0.434219	0.912329	None
BRCA	gATM	0.9	PD1	3.73944	4.29972	-0.453288	0.437546	0.912329	None
THCA	sCHEK2	0.609756	TILs	-0.622633	-0.283415	-0.36711	0.594929	0.913977	None
HNSC	sBRCA2	1.19522	PD1	5.77242	5.34707	0.353818	0.598277	0.913977	None
HNSC	sCHEK2	0.59761	TILs	-0.0849333	0.248561	-0.318826	0.600807	0.913977	None
STAD	sATM	3.22581	TILs	0.819825	0.646544	0.158874	0.6013	0.913977	None
LUAD	sMSH2	0.614754	CYTScore	7.90621	7.57534	0.383225	0.606663	0.914175	None
LIHC	sBRCA2	1.11111	TILs	-0.650975	-0.294855	-0.273357	0.607488	0.914175	None
LUAD	sATM	5.12295	TILs	1.06578	1.00677	0.0967875	0.60945	0.914175	None
LUSC	sBRCA2	1.49254	PD-L1	6.05888	6.41042	-0.343482	0.615978	0.918844	None
BLCA	sPOLQ	1.78117	CYTScore	6.66001	6.11891	0.409684	0.617936	0.918844	None
BLCA	sATR	0.763359	TILs	-0.402133	-0.260979	-0.354994	0.631861	0.935482	None
PAAD	gBRCA2	2.84091	PD-L1	4.17741	4.58424	-0.380681	0.460305	0.93617	None
BRCA	gATM	0.9	PD-L1	4.19045	4.44096	-0.309232	0.48506	0.93617	None
STAD	gPALB2	1.34409	PD1	4.65946	5.09081	-0.464971	0.505309	0.93617	None
PRAD	gPMS2	0.606061	TILs	-0.778667	-0.398284	-0.31607	0.513754	0.93617	None
STAD	gBRCA1	0.806452	CYTScore	6.75876	7.38888	-0.513767	0.520545	0.93617	None
OV	gBRCA1	9.32642	PD-L1	4.17363	4.26282	-0.183309	0.522929	0.93617	None
PAAD	gATM	1.70455	PD1	5.54569	4.94573	0.491616	0.550487	0.93617	None
PAAD	gATM	1.70455	PD-L1	4.36414	4.57592	-0.378944	0.567183	0.93617	None
STAD	gPALB2	1.34409	CYTScore	7.11202	7.3874	-0.347072	0.5766	0.93617	None
UCEC	gMSH6	0.83682	TILs	-0.43785	-0.131967	-0.274502	0.579967	0.93617	None
BRCA	gBRCA2	1.8	PD-L1	4.31609	4.44096	-0.166868	0.596816	0.93617	None
LUAD	gATM	1.22951	CYTScore	7.29836	7.58097	-0.26768	0.612341	0.93617	None
BLCA	gATM	1.01781	PD1	4.07614	4.32495	-0.518834	0.620298	0.93617	None
UCEC	gMSH6	0.83682	PD-L1	3.50011	3.18606	0.319021	0.62245	0.93617	None
LUAD	gCHEK2	0.614754	TILs	0.9317	1.01051	-0.238672	0.628374	0.93617	None
BLCA	gCHEK2	1.01781	PD-L1	5.28452	4.67502	0.487601	0.63097	0.93617	None
LUAD	gATM	1.22951	PD1	6.00314	5.76247	0.269431	0.643425	0.93617	None
PRAD	gATM	1.41414	CYTScore	5.7887	5.52169	0.204349	0.645658	0.93617	None
SKCM	gBRCA2	0.7109	TILs	0.579667	0.223862	0.385241	0.663031	0.93617	None
BRCA	gCHEK2	0.3	TILs	0.338733	0.122628	0.280091	0.671619	0.93617	None
LUAD	gCHEK2	0.614754	CYTScore	7.4821	7.57802	-0.295754	0.693454	0.93617	None
PRAD	gBRCA1	0.606061	PD1	4.219	4.00815	0.263087	0.696024	0.93617	None
BLCA	gATM	1.01781	PD-L1	4.63989	4.68177	-0.386223	0.706721	0.93617	None
UCEC	gBRCA1	0.83682	CYTScore	6.82913	6.53116	0.337322	0.710866	0.93617	None
PAAD	gATM	1.70455	TILs	0.488233	0.621522	-0.194375	0.729592	0.93617	None
LUAD	gCHEK2	0.614754	PD1	6.11192	5.7633	0.257721	0.75524	0.93617	None
STAD	gBRCA2	1.07527	CYTScore	6.99485	7.38796	-0.212	0.761345	0.93617	None
PRAD	gPMS2	0.606061	PD1	3.72151	4.01129	-0.204175	0.762099	0.93617	None
PAAD	gBRCA2	2.84091	PD1	4.74427	4.96295	-0.191485	0.765349	0.93617	None
BRCA	gCHEK2	0.3	PD1	4.4229	4.29419	0.292729	0.771382	0.93617	None
PRAD	gPMS2	0.606061	PD-L1	3.36053	3.21775	0.175133	0.772756	0.93617	None
COADREAD	gATR	0.647948	PD-L1	4.10466	4.05781	0.214277	0.773708	0.93617	None
BLCA	gATM	1.01781	TILs	-0.402267	-0.260978	-0.192056	0.786044	0.93617	None
BRCA	gBRCA2	1.8	PD1	4.16948	4.29692	-0.109568	0.7922	0.93617	None
STAD	gBRCA1	0.806452	TILs	0.749567	0.651991	0.146192	0.799955	0.93617	None
PAAD	gBRCA2	2.84091	CYTScore	6.60929	6.80047	-0.111027	0.819054	0.93617	None
PRAD	gBRCA1	0.606061	TILs	-0.326867	-0.401672	0.110033	0.819868	0.93617	None
BRCA	gBRCA2	1.8	TILs	0.236056	0.121191	0.0590687	0.828538	0.93617	None
UCEC	gMSH6	0.83682	PD1	4.99145	5.19816	-0.179772	0.848918	0.93617	None
BLCA	gATM	1.01781	CYTScore	6.14243	6.12858	-0.20351	0.85184	0.93617	None
LUAD	gATM	1.22951	TILs	1.05945	1.00925	0.0633217	0.855261	0.93617	None
OV	gBRCA1	9.32642	TILs	-0.458589	-0.47179	-0.0449573	0.856417	0.93617	None
BRCA	gBRCA2	1.8	CYTScore	6.24991	6.14413	0.0634641	0.870093	0.93617	None
OV	gBRCA1	9.32642	CYTScore	6.23823	6.18111	-0.0593752	0.878843	0.93617	None
STAD	gATM	1.6129	PD-L1	5.27556	5.13153	-0.116812	0.879722	0.93617	None
PRAD	gATM	1.41414	TILs	-0.42335	-0.400892	-0.0587824	0.888406	0.93617	None
LUAD	sATR	1.22951	PD1	5.68986	5.76646	0.289368	0.65067	0.946499	None
UCEC	sMLH1	1.88285	CYTScore	6.81013	6.52818	0.252955	0.651858	0.946499	None
KIRC	sATM	2.98913	CYTScore	8.67524	8.41027	0.181754	0.652512	0.946499	None
LUAD	sMSH6	0.614754	TILs	1.23863	1.00833	0.21409	0.661229	0.946499	None
LUAD	sATR	1.22951	CYTScore	7.42929	7.57931	0.253371	0.662214	0.946499	None
HNSC	sBRCA1	0.59761	TILs	-0.066	0.248444	-0.321763	0.665826	0.946499	None
BRCA	sMLH1	0.3	PD1	4.67107	4.29342	0.432516	0.66839	0.946499	None
LIHC	sBRCA2	1.11111	CYTScore	6.95283	6.66809	0.306623	0.670303	0.946499	None
HNSC	sPMS2	0.59761	TILs	0.561	0.244566	0.258938	0.670727	0.946499	None
COADREAD	sMSH2	0.647948	CYTScore	5.48787	6.25162	-0.388746	0.67376	0.946499	None
LIHC	sMSH6	1.11111	CYTScore	6.97021	6.66789	0.298864	0.676876	0.946499	None
LUAD	sCHEK2	0.614754	PD1	6.14967	5.76306	0.338211	0.680281	0.946499	None
HNSC	sPOLQ	0.796813	PD-L1	6.75198	6.34392	0.387658	0.681398	0.946499	None
UCEC	sPMS2	1.25523	PD1	5.45736	5.19288	0.315147	0.683343	0.946499	None
SARC	sATM	1.28205	TILs	-0.9562	-0.445414	-0.318798	0.683491	0.946499	None
LUAD	sCHEK2	0.614754	PD-L1	5.72683	6.06806	-0.363986	0.684479	0.946499	None
SKCM	sMSH3	0.7109	TILs	-0.0962	0.228712	-0.351654	0.690858	0.946499	None
BLCA	sATM	6.10687	PD1	4.16925	4.33252	-0.173638	0.692114	0.946499	None
LUAD	sATM	5.12295	CYTScore	7.69953	7.57066	0.108671	0.693141	0.946499	None
STAD	sBRCA2	1.6129	TILs	0.53658	0.654684	-0.175605	0.694653	0.946499	None
LUSC	sMLH1	0.852878	PD1	5.15288	5.34204	-0.299088	0.699434	0.947043	None
KIRC	sATR	1.08696	PD-L1	5.08904	5.35418	-0.234103	0.702792	0.947043	None
THCA	sATM	0.609756	CYTScore	5.5256	5.93764	-0.318292	0.70336	0.947043	None
ESCA	sATM	1.65746	PD-L1	5.49529	5.35622	0.322138	0.711593	0.951564	None
UCEC	sBRCA2	3.34728	PD-L1	3.3967	3.18126	0.124487	0.713068	0.951564	None
LUSC	sATR	1.0661	CYTScore	7.0486	7.33811	-0.236328	0.715064	0.951564	None
STAD	sBRCA2	1.6129	PD-L1	4.93052	5.13701	-0.245906	0.721038	0.953352	None
OV	sBRCA2	1.81347	TILs	-0.54885	-0.468482	-0.176373	0.721983	0.953352	None
SKCM	gCHEK2	0.7109	TILs	0.328433	0.225665	0.0824554	0.925696	0.957158	None
STAD	gBRCA1	0.806452	PD1	5.06952	5.0847	0.064677	0.942602	0.957158	None
COADREAD	gATR	0.647948	PD1	4.28657	4.48374	0.0541482	0.945477	0.957158	None
COADREAD	gATR	0.647948	CYTScore	6.06818	6.24761	-0.0505541	0.947391	0.957158	None
LUAD	gATM	1.22951	PD-L1	6.08792	6.06564	0.0322343	0.959532	0.959532	None
LUAD	sBRCA1	0.614754	PD1	5.44044	5.76755	-0.279453	0.733869	0.963383	None
LUSC	sATM	1.49254	PD1	5.06451	5.34472	-0.195577	0.739327	0.963383	None
STAD	sMLH1	1.07527	TILs	0.492025	0.65487	-0.165485	0.741652	0.963383	None
HNSC	sBRCA1	0.59761	CYTScore	6.73525	7.29781	-0.386041	0.748353	0.963383	None
LIHC	sATR	1.11111	PD-L1	2.89097	3.28712	-0.216348	0.750772	0.963383	None
KIRP	sMSH3	1.06762	TILs	0.143033	-0.453357	0.225707	0.753091	0.963383	None
KIRP	sMSH3	1.06762	PD-L1	5.5698	4.8351	0.363479	0.755465	0.963383	None
HNSC	sPMS2	0.59761	PD1	5.78129	5.34966	0.278629	0.768491	0.963383	None
OV	sBRCA2	1.81347	PD1	3.92299	4.07806	-0.222609	0.769309	0.963383	None
KIRC	sATM	2.98913	TILs	0.579678	0.614578	-0.0809607	0.774693	0.963383	None
BLCA	sPOLE	0.763359	CYTScore	6.59694	6.12506	0.341263	0.783745	0.963383	None
BLCA	sPOLQ	1.78117	PD-L1	5.04337	4.67465	0.202805	0.793284	0.963383	None
BRCA	sBRCA2	1.1	CYTScore	6.22259	6.14521	0.128259	0.794812	0.963383	None
LUAD	sATR	1.22951	PD-L1	6.26204	6.06342	0.181006	0.795231	0.963383	None
SKCM	sATM	3.5545	TILs	0.311227	0.223263	0.102242	0.801264	0.963383	None
STAD	sMLH1	1.07527	PD1	5.25235	5.08261	0.195665	0.802301	0.963383	None
LUSC	sATR	1.0661	TILs	0.46616	0.649003	-0.109944	0.802732	0.963383	None
LUSC	sATM	1.49254	CYTScore	7.04749	7.33943	-0.135958	0.805611	0.963383	None
THCA	sCHEK2	0.609756	CYTScore	6.1807	5.93352	0.20331	0.806085	0.963383	None
COADREAD	sATR	1.2959	PD-L1	4.44449	4.05366	-0.17942	0.807103	0.963383	None
STAD	sPOLQ	1.07527	PD-L1	5.40064	5.13091	0.185974	0.808889	0.963383	None
SKCM	sBRCA2	0.947867	TILs	0.882525	0.220103	0.204217	0.811396	0.963383	None
HNSC	sBRCA2	1.19522	PD-L1	6.21644	6.34806	-0.159899	0.81145	0.963383	None
KIRC	sATR	1.08696	PD1	5.77676	5.56608	0.221031	0.812361	0.963383	None
SKCM	sMSH6	0.7109	TILs	0.0198333	0.22788	-0.209415	0.812757	0.963383	None
BLCA	sBRCA2	1.78117	PD-L1	4.84602	4.67829	0.180498	0.815281	0.963383	None
LUAD	sBRCA1	0.614754	PD-L1	6.25565	6.06472	0.20874	0.816005	0.963383	None
STAD	sMLH1	1.07527	CYTScore	7.16667	7.38595	-0.157278	0.821198	0.963383	None
HNSC	sPMS2	0.59761	CYTScore	7.24507	7.29465	-0.221634	0.821747	0.963383	None
LIHC	sATM	1.94444	CYTScore	6.52715	6.67427	-0.121012	0.823822	0.963383	None
ESCA	sMSH6	1.65746	PD1	4.02627	4.36532	-0.206511	0.824407	0.963383	None
CESC	sBRCA2	1.81818	PD-L1	5.90225	5.65597	0.179688	0.833797	0.963383	None
BLCA	sPOLQ	1.78117	PD1	4.63416	4.31661	0.164689	0.834792	0.963383	None
LUAD	sBRCA1	0.614754	TILs	0.856167	1.01105	-0.0979257	0.841668	0.963383	None
LUAD	sMSH6	0.614754	CYTScore	7.46205	7.57815	-0.145095	0.845403	0.963383	None
BRCA	sMLH1	0.3	TILs	0.0200333	0.123598	-0.124377	0.851023	0.963383	None
HNSC	sCHEK2	0.59761	CYTScore	7.04093	7.29592	-0.183425	0.852161	0.963383	None
STAD	sATM	3.22581	CYTScore	7.44697	7.38114	0.0781705	0.8528	0.963383	None
SKCM	sATR	2.8436	TILs	0.157283	0.228425	-0.0827702	0.853155	0.963383	None
UCEC	sATR	2.92887	CYTScore	6.72809	6.52695	0.080178	0.856292	0.963383	None
LIHC	sMSH6	1.11111	PD1	4.79009	4.51975	0.195331	0.858037	0.963383	None
BLCA	sPOLE	0.763359	PD1	4.67068	4.31964	0.209048	0.861168	0.963383	None
ESCA	sATR	1.65746	TILs	-0.340167	-0.320557	-0.0950073	0.865654	0.963383	None
UCEC	sPOLQ	1.46444	CYTScore	7.10231	6.52426	0.107429	0.870049	0.963383	None
LUAD	sCHEK2	0.614754	CYTScore	7.55552	7.57756	-0.119046	0.87304	0.963383	None
LIHC	sBRCA2	1.11111	PD-L1	3.38332	3.28144	-0.104813	0.878	0.963383	None
LUAD	sATM	5.12295	PD1	5.72246	5.76787	-0.044426	0.883605	0.963383	None
BLCA	sPOLE	0.763359	PD-L1	4.95364	4.6792	0.170112	0.88455	0.963383	None
UCEC	sPMS2	1.25523	PD-L1	3.27025	3.18772	0.0767054	0.885047	0.963383	None
SKCM	sPOLQ	1.4218	TILs	0.27385	0.225711	0.0904122	0.88551	0.963383	None
THCA	sCHEK2	0.609756	PD1	4.55207	4.73796	-0.146129	0.886388	0.963383	None
UCEC	sATR	2.92887	TILs	-0.108071	-0.135445	-0.0397044	0.886638	0.963383	None
UCEC	sPMS2	1.25523	CYTScore	6.54726	6.53292	0.0919828	0.886705	0.963383	None
LIHC	sATR	1.11111	PD1	4.76017	4.5201	0.155314	0.887114	0.963383	None
ESCA	sATR	1.65746	CYTScore	6.58976	6.45345	0.136833	0.888173	0.963383	None
KIRC	sATM	2.98913	PD1	5.52635	5.56957	-0.0870092	0.889336	0.963383	None
COADREAD	sATR	1.2959	CYTScore	6.40782	6.2445	-0.103788	0.890725	0.963383	None
KIRP	sMSH3	1.06762	CYTScore	7.07742	6.21845	0.137385	0.89296	0.963383	None
HNSC	sATR	0.796813	CYTScore	7.33282	7.29402	-0.104536	0.902453	0.967648	None
LIHC	sBRCA2	1.11111	PD1	4.23565	4.52614	-0.134248	0.902572	0.967648	None
COADREAD	sMSH2	0.647948	PD-L1	4.04718	4.05821	0.103756	0.908049	0.970478	None
HNSC	sBRCA1	0.59761	PD-L1	6.3975	6.34612	0.1269	0.912562	0.971447	None
HNSC	sPOLQ	0.796813	TILs	0.293575	0.246122	0.0545341	0.917774	0.971447	None
HNSC	sPOLQ	0.796813	PD1	5.50119	5.3514	0.094963	0.920056	0.971447	None
LUSC	sMSH3	0.639659	PD-L1	6.10748	6.40694	-0.105296	0.921011	0.971447	None
LUAD	sBRCA2	0.819672	CYTScore	7.50992	7.57799	-0.068751	0.92639	0.971447	None
SKCM	sMSH2	0.947867	TILs	0.25385	0.226134	-0.0662973	0.931154	0.971447	None
LUAD	sATM	5.12295	PD-L1	6.05989	6.06625	0.027794	0.933117	0.971447	None
KIRP	sATM	1.42349	PD-L1	4.69738	4.84476	-0.0795082	0.933446	0.971447	None
LUAD	sBRCA2	0.819672	PD-L1	5.58602	6.06998	-0.0715038	0.93631	0.971447	None
BRCA	sBRCA2	1.1	TILs	0.0532364	0.124072	-0.0272407	0.937361	0.971447	None
STAD	sATM	3.22581	PD1	5.12117	5.08326	0.0272826	0.954017	0.981935	None
THCA	sCHEK2	0.609756	PD-L1	5.52407	5.42822	0.0459842	0.955932	0.981935	None
PRAD	sATM	3.0303	PD1	4.04938	4.00827	0.0162457	0.958954	0.981935	None
LIHC	sMSH6	1.11111	PD-L1	3.07662	3.28498	-0.0349821	0.958966	0.981935	None
BRCA	sMLH1	0.3	CYTScore	6.30677	6.14558	0.044206	0.962578	0.982692	None
LUSC	sBRCA2	1.49254	CYTScore	7.34686	7.3347	-0.0233638	0.965969	0.983218	None
LUAD	sBRCA1	0.614754	CYTScore	7.5234	7.57776	0.0230574	0.975345	0.987759	None
LUAD	sMSH2	0.614754	TILs	0.933967	1.0105	-0.0145782	0.976206	0.987759	None
LIHC	sATR	1.11111	TILs	-0.3047	-0.298905	-0.010413	0.984348	0.993059	None
UCEC	sPMS2	1.25523	TILs	-0.163533	-0.134235	0.00430854	0.991536	0.994799	None
ESCA	sMSH6	1.65746	TILs	-0.424567	-0.319031	0.00476885	0.993231	0.994799	None
LIHC	sATR	1.11111	CYTScore	6.68878	6.67114	-0.00468428	0.994799	0.994799	None
